# Supplementary material for: Predicting RNA hyper-editing with a novel tool when unambiguous alignment is impossible
Source: BMC Genomics. 2017 Jul 10;18:522. doi: 10.1186/s12864-017-3898-9 (PMC5502491; doi:10.1186/s12864-017-3898-9)
Supplement: Supplementary file 2 — Supplementary tables. List of all editing predictions in FB4_DM, DNAREP1_DM and PROTOP along with sequences for the rdgA clones. (XLSX 1,065 kb) [file 12864_2017_3898_MOESM2_ESM.xlsx]

## Sheet: S1 rdgA clones (edited portion)
TTTTCCATGAAATGAAACAGTGATTAAGAAAAATTGATGTTACAATTCATGAATGATTAACACTGTGGATATATTGAAGATGTATGTAAATATGTAAATAGCTGTTCTTTTGTAAGTAACTGTGCTTTTGACGCCACATCTTACAATTATTACATACATATGTACAAATTTATTTTTAATAGGTGAAAAATCGAAGAAACCATTTTTGAGAGGTGGGCGAGCGAAGGAAACAAATTTTAAAGGGTGGGCAAACGAAATTATTTAGTTTTAAAAGGTGGGCAATCGAAATTATTTAGTTTTAAATGGTGGGCAAACGTTTTTTATTGGAAATTTTTATTTTGAAGAGGTGGGCTGGGGAAATTGGTTGTATTTTAAATGTGGGCAATCGAAAAAAAATTT…
TTTTCCATGAAATGAAACAATGATTAAGAAAAATTGATGTTACAATTCATGAATGATTAACACTATGGATATATTGAAAATGTATGTAAATATGTAGATGACTGTTCTTTTGTAAGTAACTGTGCTTTTGACGCCACATCTTGCAATTATTACATACATATGTGCAGGTTTATTTTTAATAGGTGAAAGATCGAAAGAACCATTTTTAAGAGGTGGGCAAACGAAAAAAACAAATTTTAAAGGGTGGGCAAACGAAATTATTTAGTTTTAAAAGGTGGGCAATCGAAATTATTTAGTTTTAAATGGTGGGCAAACGTTTTTTATTGGAAATTTTTATTTTAAAGAGGTGGGCTAAGGAAATTGGTTGTATTTTGAATGTGGGCAATCGAAAGGAAGTTT…
TTTTCCATGAAATGAAACAGTGATTGGGAAGGATTGATGTTGCAATTCATGAATGATTGACACTATGGATGTATTGAGGATGTGTGTGGGTATGTAAATGACTGTTCTTTTGTGAGTGGCTGTGCTTTTGACGCCACATCTTACAATTGTTACATGCATATGTGCAAGTTTGTTTTTGATAGGTGAGGGGTCGAAGGAACCATTTTTGGGAGGTGGGCGGGCGAAGGGGGCAAATTTTAAAGGGTGGGCAAACGAAGTTATTTAGTTTTGAAGGGTGGGCAGTCGAGGTTGTTTGGTTTTAAATGGTGGGCAAACGTTTTTTATTGGAAGTTTTTATTTTGAAGAGGTGGGCTAGGGAAGTTGGTTGTATTTTGGGTGTGGGCGGTCGAAGGGAAGTTT…
TTTTCCATGAAGTGAAGCAGTGGTTGGGAGGGGTTGATGTTGCAATTCATGAATGATTGGCACTGTGGATGTATTGAGGGTGTATGTGGATATGTAAATAACTGTTCTTTTGTGGGTGGCTGTGCTTTTGACGCCACATCTTACAATTGTTGCATACATATGTACAAGTTTGTTTTTGGTGGGTGAGGGATCGAAGGAGCCATTTTTGGGAGGTGGGCAAGCGAGGGAAACAAGTTTTGAGGGGTGGGCAAACGAAGTTGTTTGGTTTTAAAGGGTGGGCGGTCGAAGTTGTTTGGTTTTGGATGGTGGGCAGACGTTTTTTGTTGGAAATTTTTATTTTGGAGAGGTGGGCTGGGGAGATTGGTTGTATTTTGAATGTGGGCAGTCGAAGGGAAGTTT…
TTTTCCATGAAATGAAACAATGATTGGGAGAGATTGATGTTACAATTCATGAATGATTAACACTATGGATATATTGAAAATGTATGTAAATATGTAAATAACTGTTCTTTTGTAAGTAACTGTGCTTTTGACGCCACATCTTACAATTATTACATACATATGTACAAATTTATTTTTAATGGGTGAAAGGTCGAAAAAACCATTTTTAAGAGGTGGGCAAACGAAAAAAACAAATTTTAAAGGGTGGGCAAACGAAATTATTTAGTTTTAAAAGGTGGGCAATCGAAATTATTTGGTTTTGGATGGTGGGCAAGCGTTTTTTGTTGGAAATTTTTATTTTGAAGAGGTGGGCTAAGGAAATTGGTTGTATTTTAAATGTGGGCAATCGAAAAAAAATTT…
TTTTCCATGAAATGAGGCAATGATTGGGAGGGGTTGATGTTGCAATTCATGAATGATTGACACTATGGATGTATTGAGGATGTGTGTGGGTATGTAAATGGCTGTTCTTTTGTAAGTGGCTGTGCTTTTGACGCCACATCTTGCAATTATTGCATACATATGTGCAGATTTATTTTTGATAGGTGAAAGATCGAGGAGGCCATTTTTGGGAGGTGGGCAAACGAGGGGGGCAAATTTTAAAGGGTGGGCGGACGAAATTGTTTGGTTTTGGAAGGTGGGCAGTCGAAGTTGTTTGGTTTTGGATGGTGGGCAAACGTTTTTTATTGGAAATTTTTATTTTGGAGAGGTGGGCTAGGGAAATTGGTTGTATTTTGAATGTGGGCAGTCGAGGGGAAGTTT…
TTTTCCATGAGGTGAAGCAGTGATTGGGAAGAGTTGATGTTACAATTCATGAATGATTAACACTGTGGATGTATTGAAGGTGTATGTAAATGTGTAAATGACTGTTCTTTTGTGGGTAACTGTGCTTTTGACGCCACATCTTGCAATTGTTACATACATGTGTACAAATTTATTTTTGATAGGTGAAGGATCGAGGGAGCCATTTTTGAGAGGTGGGCAAGCGAAGGAAACAAGTTTTAAAGGGTGGGCAAACGAAATTGTTTAGTTTTGAAAGGTGGGCAGTCGAAATTATTTGGTTTTGAATGGTGGGCAAGCGTTTTTTATTGGAAATTTTTATTTTGAAGAGGTGGGCTGGGGAAGTTGGTTGTATTTTGAATGTGGGCAATCGAAAGGAGGTTT…
TTTTCCATGAAATGAAGCAGTGATTGGGAGGGGTTGATGTTGCAATTCATGAGTGATTGACACTATGGATGTATTGAAGGTGTATGTGGATGTGTGAATGACTGTTCTTTTGTGGGTAGCTGTGCTTTTGACGCCACATCTTGCAATTATTACATGCATATGTGCAGGTTTATTTTTGATAGGTGGGGGATCGAGGGGGCCATTTTTGGGAGGTGGGCAAACGAAGAAGGCAAATTTTAAAGGGTGGGCGGACGAAATTGTTTAGTTTTGAAGGGTGGGCGGTCGAAGTTGTTTGGTTTTGGATGGTGGGCAAGCGTTTTTTATTGGAAATTTTTATTTTGAAGAGGTGGGCTGGGGAAATTGGTTGTATTTTGGGTGTGGGCAATCGAAAGGGGATTT…
TTTTCCATGAAGTGAGGCAATGATTGGGAAGGATTGGTGTTACAGTTCATGAATGATTGACACTGTGGATGTATTGAAGGTGTATGTAGATATGTAAGTGGCTGTTCTTTTGTGGGTGGCTGTGCTTTTGACGCCACATCTTGCAATTGTTGCATACATATGTGCAAGTTTGTTTTTGGTGGGTGAAAGGTCGAGGAAGCCATTTTTGAGAGGTGGGCGAGCGAAGGAAACAAATTTTAAAGGGTGGGCAAGCGAAGTTATTTAGTTTTGAAGGGTGGGCAATCGAAGTTGTTTAGTTTTGAATGGTGGGCGGGCGTTTTTTGTTGGAAATTTTTATTTTGGAGAGGTGGGCTAGGGAAATTGGTTGTATTTTGGATGTGGGCGGTCGAAGGGAAGTTT…
TTTTCCATGAAATGAAACAATGATTAAGAAAAATTGATGTTACAATTCATGAATGATTAACACTATGGATATATTGAAAATGTATGTAAATATGTAAATAACTGTTCTTTTGTAAGTAACTGTGCTTTTGACGCCACATCTTACAATTATTACATACATATGTACAAATTTATTTTTAATAGGTGAAAAATCGAAAAAACCATTTTTAAGAGGTGGGCAAACGAAAAAAACAAATTTTAAAGGGTGGGCAAACGAAATTATTTAGTTTTAAAAGGTGGGCAATCGAAATTATTTAGTTTTAAATGGTGGGCAAACGTTTTTTATTGGAAATTTTTATTTTAAAGAGGTGGGCTAAGGAAATTGGTTGTATTTTGAATGTGGGCAATCGAAAGGAAGTTT…
TTTTCCGTGAGGTGAAGCAGTGGTTGGGAAGAATTGATGTTACAATTCATGAATGATTGGCGCTATGGATGTATTGAAGATGTATGTAAATATGTGAATGGCTGTTCTTTTGTAAGTGGCTGTGCTTTTGACGCCACATCTTGCAATTGTTACATACATATGTGCAAGTTTGTTTTTGATGGGTGAAGGATCGAAGGGGCCATTTTTGGGAGGTGGGCAAGCGAAGGGGGCAAATTTTAAAGGGTGGGCAAACGAAATTGTTTGGTTTTGGAAGGTGGGCAATCGAAGTTGTTTGGTTTTGAATGGTGGGCAGACGTTTTTTATTGGAAATTTTTGTTTTGGGGAGGTGGGCTGGGGAAATTGGTTGTATTTTGAATGTGGGCAATCGAAGGGGGGTTT…
TTTTCCATGAAGTGAAGCAGTGATTGGGAGGAATTGATGTTACAATTCATGAATGATTGACACTATGGATATATTGAAGGTGTATGTAAATATGTAAATAACTGTTCTTTTGTAAGTAACTGTGCTTTTGACGCCACATCTTGCAATTGTTGCATACATGTGTACAAATTTGTTTTTAGTGGGTGAAGGGTCGAAGGGACCATTTTTGGGAGGTGGGCAAACGAAAAAAACAAATTTTGGAGGGTGGGCAAACGAAGTTGTTTGGTTTTAAAAGGTGGGCAATCGAAGTTATTTAGTTTTGAATGGTGGGCAAACGTTTTTTATTGGAAGTTTTTATTTTGAAGGGGTGGGCTGGGGAAGTTGGTTGTATTTTAAATGTGGGCAGTCGAAGGGAAATTT…
TTTTCCATGAAGTGAAACAATGATTGGGAGGAATTGATGTTGCAATTCATGAATGATTGACACTGTGGATGTATTGAAGGTGTATGTAAATATGTAAATGGCTGTTCTTTTGTAAGTAACTGTGCTTTTGACGCCACATCTTGCAATTATTACATACATATGTACAAGTTTGTTTTTGGTGGGTGAAAGGTCGAAGGGACCATTTTTAAGAGGTGGGCGAGCGAGGGAAGCAAGTTTTGAAGGGTGGGCAAACGAAATTATTTAGTTTTGAGGGGTGGGCAATCGAAATTATTTAGTTTTAAATGGTGGGCAAACGTTTTTTATTGGAAATTTTTATTTTAAAGAGGTGGGCTAAGGAAATTGGTTGTATTTTAAATGTGGGCAATCGAAAAAAAATTT…
TTTTCCATGAAATGAGGCAGTGATTGGGAAGGATTGATGTTGCAATTCATGAATGATTGACACTGTGGATGTATTGAGGATGTGTGTAAGTATGTAAGTGGCTGTTCTTTTGTAAGTGACTGTGCTTTTGACGCCACATCTTGCAATTATTACATACATATGTGCAAGTTTGTTTTTGATGGGTGAAAGATCGAGAAGGCCATTTTTAAGGGGTGGGCAAACGAAAAGAACAAATTTTAAAGGGTGGGCAAACGAAGTTGTTTAGTTTTAGAGGGTGGGCAGTCGAAATTATTTAGTTTTGAATGGTGGGCAGGCGTTTTTTATTGGAGATTTTTATTTTAAAGAGGTGGGCTAAGGAAGTTGGTTGTATTTTAAATGTGGGCAATCGAAAAAAAATTT…
TTTTCCATGAAATGAAACAGTGATTAAGAAAAATTGATGTTACAATTCATGAATGATTAACACTGTGGATATATTGAAGATGTATGTAAATATGTAAATAGCTGTTCTTTTGTAAGTAACTGTGCTTTTGACGCCACATCTTACAATTATTACATACATATGTACAAATTTATTTTTAATAGGTGAAAAATCGAAGAAACCATTTTTGAGAGGTGGGCAAACGAAAAAAACAAATTTTAAAGGGTGGGCAAACGAAATTATTTAGTTTTAAAAGGTGGGCAATCGAAATTATTTAGTTTTAAATGGTGGGCAAACGTTTTTTATTGGAAATTTTTATTTTGAAGAGGTGGGCTGGGGAAATTGGTTGTATTTTAAATGTGGGCAATCGAAAAAAAATTT…
TTTTCCATGAAATGAAACAATGATTAAGAAAAATTGATGTTACAATTCATGAATGATTAACACTATGGATATATTGAAAATGTATGTAAATATGTAAATAACTGTTCTTTTGTAAGTAACTGTGCTTTTGACGCCACATCTTGCAATTATTACATACATATGTACAAATTTATTTTTAATAGGTGAAAAATCGAAAAAACCATTTTTAAGAGGTGGGCAAACGAAAAAAACAAATTTTAAAGGGTGGGCAAACGAAATTATTTAGTTTTAAAAGGTGGGCAATCGAAATTATTTAGTTTTAAATGGTGGGCAAACGTTTTTTATTGGAAATTTTTATTTTAAAGAGGTGGGCTAAGGAAATTGGTTGTATTTTAAATGTGGGCAATCGAAAAAAAATTT…
TTTTCCATGAAGTGAGGCAATGATTGGGAAGGATTGGTGTTACAGTTCATGAATGATTGACACTGTGGATGTATTGAAGGTGTATGTAGATATGTAAGTGGCTGTTCTTTTGTGGGTGGCTGTGCTTTTGACGCCACATCTTGCAATTGTTGCATACATATGTGCAAGTTTGTTTTTGGTGGGTGAAAGGTCGAGGAAGCCATTTTTGAGAGGTGGGCGAGCGAAGGAAACAAATTTTAAAGGGTGGGCAAGCGAAGTTATTTAGTTTTGAAGGGTGGGCAATCGAAGTTGTTTAGTTTTGAATGGTGGGCGGGCGTTTTTTGTTGGAAATTTTTATTTTGGAGAGGTGGGCTAGGGAAATTGGTTGTATTTTGGATGTGGGCGGTCGAAGGGAAGTTT…
TTTTCCATGAAGTGAGGCAGTGATTGGGAGGGATTGATGTTGCAATTCATGAATGATTAACACTATGGATGTGTTGAGGGTGTGTGTGAGTATGTAAATGGCTGTTCTTTTGTGGGTGGCTGTGCTTTTGACGCCACATCTTGCAATTGTTACATACATATGTGCAAGTTTGTTTTTAATAGGTGAAAGGTCGAAGGAACCATTTTTGGGAGGTGGGCGAACGAAGGGGGCAAATTTTAAAGGGTGGGCAGGCGAAATTGTTTGGTTTTGGAGGGTGGGCAGTCGAAGTTATTTGGTTTTGAATGGTGGGCAGACGTTTTTTGTTGGAAATTTTTATTTTAAAGAGGTGGGCTAAGGAAATTGGTTGTATTTTAAATGTGGGCAATCGAAAAAAAATTT…
TTTTCCATGAAATGAAGCAGTGATTGGGAAGGATTGATGTTGCAATTCATGAATGGTTGACACTATGGATGTATTGAGGGTGTATGTGGGTATGTAAGTGGCTGTTCTTTTGTAGGTGGCTGTGCTTTTGACGCCACATCTTACAATTGTTGCATACATATGTGCGGGTTTGTTTTTGGTGGGTGAAGGATCGAAGGGGCCATTTTTGGGAGGTGGGCGGACGAGGGGAGCAAATTTTAAAGGGTGGGCAGACGAAATTGTTTAGTTTTGGAGGGTGGGCAATCGAAGTTGTTTGGTTTTGAATGGTGGGCGAACGTTTTTTGTTGGAAATTTTTATTTTGGAGGGGTGGGCTAAGGAAATTGGTTGTATTTTAAGTGTGGGCAATCGAAGGAAGGTTT…
TTTTCCATGAAATGAAACAATGATTGGGAGGGATTGATGTTGCAATTCATGAATGATTGACACTATGGATGTATTGAGGGTGTATGTGGATATGTAAATGGCTGTTCTTTTGTAAGTGGCTGTGCTTTTGACGCCACATCTTACAATTGTTGCATACATATGTACAAGTTTGTTTTTGATGGGTGAGGGATCGAGAAGGCCATTTTTGGGAGGTGGGCGGACGAAGGAAACAAATTTTAAAGGGTGGGCAAACGAAATTATTTAGTTTTAAAAGGTGGGCAATCGAAATTATTTAGTTTTAAATGGTGGGCAAACGTTTTTTGTTGGAGGTTTTTGTTTTGAAGAGGTGGGCTGAGGAAATTGGTTGTATTTTGGATGTGGGCAATCGAAAGGAAATTT…
TTTTCCATGAAATGAAACAATGATTAAGAAAAATTGATGTTACAAGTCATGAATGATTAACACTATGGATATATTGAAAATGTATGTAAATATGTAAATAACTGTTCTTTTGTAAGTAACTGTGCTTTTGACGCCACATCTTACAATTATTACATACATATGTACAAATTTATTTTTAATGGGTGAAAGGTCGAAAAAACCATTTTTAAGAGGTGGGCAAACGAAAAAAACAAATTTTAAAGGGTGGGCAAACGAAATTATTTAGTTTTAAAAGGTGGGCAATCGAAATTATTTGGTTTTGGATGGTGGGCAAGCGTTTTTTGTTGGAAATTTTTATTTTGAAGAGGTGGGCTAAGGAAATTGGTTGTATTTTAAATGTGGGCAATCGAAAAAAAATTT…
TTTTCCATGAAATGAAACAATGATTAAGAAAAATTGATGTTACAATTCATGAATGATTAACACTATGGATATATTGAAAATGTATGTAAATATGTAAATAACTGTTCTTTTGTAAGTAACTGTGCTTTTGACGCCACATCTTGCAATTATTACATACATATGTACAAATTTATTTTTAATAGGTGAAAAATCGAAAAAACCATTTTTAAGAGGTGGGCAAACGAAAAAAACAAATTTTAAAGGGTGGGCAAACGAAATTATTTAGTTTTAAAAGGTGGGCAATCGAAATTATTTAGTTTTAAATGGTGGGCAAACGTTTTTTATTGGAAATTTTTATTTTAAAGAGGTGGGCTAAGGAAATTGGTTGTATTTTAAATGTGGGCAATCGAAAAAAAATTT…
TTTTCCATGAGGTGAAGCAGTGATTGGGAAGAGTTGATGTTACAATTCATGAATGATTAACACTGTGGATGTATTGAAGGTGTATGTAAATGTGTAAATGACTGTTCTTTTGTGGGTAACTGTGCTTTTGACGCCACATCTTGCAATTGTTACATACATGTGTACAAATTTATTTTTGATAGGTGAAGGATCGAGGGAGCCATTTTTGAGAGGTGGGCAAGCGAAGGAAACAAGTTTTAAAGGGTGGGCAAACGAAATTGTTTAGTTTTGAAAGGTGGGCAGTCGAAATTATTTGGTTTTGAATGGTGGGCAAGCGTTTTTTATTGGAAATTTTTATTTTAAAGAGGTGGGCTAAGGAAATTGGTTGTATTTTAAATGTGGGCAATCGAAAAAAAATTT…
TTTTCCATGAAATGAAACAATGATTGGGAAGGGTTGATGTTACAATTCATGAATGATTAACACTATGGATATATTGAGGATGTGTGTAAGTATGTAAATAACTGTTCTTTTGTAAGTAACTGTGCTTTTGACGCCACATCTTACAATTATTACATACATATGTACAAATTTATTTTTAATAGGTGAAAAATCGAAAAAACCATTTTTAAGAGGTGGGCAAACGAAAAAAACAAATTTTAAAGGGTGGGCAAACGAAATTATTTAGTTTTAAAAGGTGGGCAATCGAAGTTATTTAGTTTTAAATGGTGGGCAAACGTTTTTTATTGGAAGTTTTTATTTTAAGGAGGTGGGCTAGGGAAATTGGTTGTATTTTAAATGTGGGCAATCGAAAAAAAATTT…
TTTTCCATGGGATGAGGCGGTGATTGGGAAGAATTGATGTTGCAATTCATGAATGATTGGCACTGTGGATGTATTGAGGGTGTGTGTAAATGTGTGGATGGCTGTTCTTTTGTAAGTGACTGTGCTTTTGACGCCACATCTTGCAGTTGTTACATACATATGTACAGGTTTATTTTTGGTAGGTGGGGGGTCGAAAGAGCCATTTTTGAGAGGTGGGCAAACGAGGAAGACAGGTTTTGGGGGGTGGGCGAGCGAAGTTGTTTAGTTTTAGAGGGTGGGCAATCGAAGTTGTTTGGTTTTAAATGGTGGGCAAACGTTTTTTGTTGGAAATTTTTATTTTGGAGAGGTGGGCTAGGGAAATTGGTTGTATTTTGAATGTGGGCAGTCGAGGGGAAGTTT…
TTTTCCATGAAATGAAACAATGATTAAGAAAAATTGATGTTACAATTCATGAATGATTACCACTATGGATATATTGAAGATGTGTGTAAATATGTAAATAACTGTTCTTTTGTAAGTAACTGTGCTTTTGACGCCACATCTTGCAATTATTACATACATATGTGCAGGTTTGTTTTTGATAGGTGAAAGATCGAAAAGACCATTTTTAAGAGGTGGGCAAACGAAAGGGGCAAATTTTAAAGGGTGGGCAAACGAAATTATTTAGTTTTAAAAGGTGGGCAATCGAAATTATTTAGTTTTAAATGGTGGGCAAACGTTTTTTATTGGAAATTTTTATTTTGAAGAGGTGGGCTAAGGAAATTGGTTGTATTTTAAATGTGGGCAATCGAAAAAAAATTT…
TTTTCCATGAAGTGAGGCAGTGATTGGGAGGGATTGATGTTGCAATTCATGAATGATTAACACTATGGATGTGTTGAGGGTGTGTGTGAGTATGTAAATGGCTGTTCTTTTGTGGGTGGCTGTGCTTTTGACGCCACATCTTGCAATTGTTACATACATATGTGCAAGTTTGTTTTTAATAGGTGAAAGATCGAGGAGGCCATTTTTGGGAGGTGGGCAAACGAGGGGGGCAAATTTTAAAGGGTGGGCGGACGAAATTGTTTGGTTTTGGAAGGTGGGCAGTCGAAGTTGTTTGGTTTTGGATGGTGGGCAAACGTTTTTTATTGGAAATTTTTATTTTGGAGAGGTGGGCTGGGGAAATTGGTTGTGTTTTGGATGTGGGCAGTCGAAGGGAAATTT…
TTTTCCGTGAAGTGGGGCAATGATTGGGAGAAATTGATGTTGCAGTTCATGAATGATTAACACTATGGATATATTGAAGGTGTATGTGAATGTGTGAATAACTGTTCTTTTGTAAGTAACTGTGCTTTTGACGCCACATCTTACAATTATTGCATACATATGTGCAAGTTTGTTTTTAATGGGTGAAAGGTCGAAGGAACCATTTTTGAGAGGTGGGCGGACGAGGGGAGCAAGTTTTAAAGGGTGGGCAAACGAAGTTGTTTAGTTTTGGGGGGTGGGCAGTCGAGATTGTTTGGTTTTGAATGGTGGGCAAACGTTTTTTATTGGAAATTTTTGTTTTAAAGAGGTGGGCTAGGGAAATTGGTTGTATTTTGGATGTGGGCAGTCGAAGGAAAATTT…
TTTTCCATGAAGTGAAGCGGTGATTGGGAAAGATTGATGTTACAATTCATGAATGATTGACACTATGGATGTATTGAGGGTGTATGTGAATATGTAAGTAACTGTTCTTTTGTGAGTGGCTGTGCTTTTGACGCCACATCTTACAATTATTACATACATATGTACAAGTTTGTTTTTGATGGGTGAAAGGTCGAAAAGACCATTTTTGAGAGGTGGGCAAACGAAGGAAACAAATTTTAGAGGGTGGGCAAACGAAATTATTTAGTTTTGAAGGGTGGGCAATCGAAATTATTTAGTTTTAAATGGTGGGCAAACGTTTTTTATTGGAAATTTTTATTTTAAAGAGGTGGGCTAAGGAAATTGGTTGTATTTTAAATGTGGGCAATCGAAAAAAAATTT…
TTTTCCATGAAGTGAAGCAGTGATTGGGAGGGATTGATGTTGCAATTCATGAATGATTGACGCTGTGGATGTGTTGAGGGTGTATGTGGATATGTGGATAGCTGTTCTTTTGTGGGTGACTGTGCTTTTGACGCCACATCTTACAATTGTTGCATACATATGTACAAGTTTATTTTTGATAGGTGAAGGATCGGGGGGGCCATTTTTGAGAGGTGGGCGGGCGAGGGAGGCAAGTTTTGAAGGGTGGGCAAACGAAGTTGTTTGGTTTTGAAGGGTGGGCAGTCGGGGTTGTTTGGTTTTGAATGGTGGGCAAACGTTTTTTGTTGGAAATTTTTATTTTGGAGAGGTGGGCTGGGGAAGTTGGTTGTATTTTGGATGTGGGCGGTCGAAGGAAGATTT…
TTTTCCATGAGGTGGAACAATGATTGGGAGGAATTGATGTTACAATTCATGAATGATTGACACTATGGATGTATTGAGGATGTATGTAAATGTGTAAATAACTGTTCTTTTGTAAGTGGCTGTGCTTTTGACGCCACATCTTACAATTGTTACATACATATGTACAAATTTGTTTTTAATAGGTGAAGGGTCGAAGGAACCATTTTTGAGAGGTGGGCGGACGAAGGAGGCAGATTTTAAAGGGTGGGCAAACGAAGTTGTTTAGTTTTAAAAGGTGGGCAATCGAAATTATTTAGTTTTAAATGGTGGGCAGGCGTTTTTTGTTGGAAGTTTTTATTTTGAAGGGGTGGGCTGGGGAGATTGGTTGTATTTTGAATGTGGGCAATCGAAGGGAAATTT…
TTTTCCATGAAATGAAACAGTGATTGGGAGGGGTTGATGTTACAATTCATGAATGATTGGCACTGTGGATGTATTGAGGATGTATGTAGATATGTAAATGGCTGTTCTTTTGTAAGTGGCTGTGCTTTTGACGCCACATCTTACAGTTGTTACATGCATATGTACAAATTTGTTTTTGATAGGTGAAAGATCGAGGAAACCGTTTTTGGGAGGTGGGCAAACGAAGGAAACAAATTTTAAAGGGTGGGCAAACGAAATTGTTTGGTTTTGGAGGGTGGGCGGTCGAAATTGTTTGGTTTTGGATGGTGGGCAAACGTTTTTTATTGGAAATTTTTGTTTTGAAGAGGTGGGCTAAGGAAATTGGTTGTATTTTGAATGTGGGCAGTCGAAAGGAGATTT…
TTTTCCGTGAAGTGGAGCAGTGATTGGGAAGGGTTGATGTTGCAATTCATGAATGATTGACACTGTGGATGTATTGAAGATGTATGTAGATGTGTAAATAGCTGTTCTTTTGTGGGTGACTGTGCTTTTGACGCCACATCTTGCAGTTATTGCATGCATATGTACAAGTTTGTTTTTGATAGGTGAAAGATCGAAAGGGCCATTTTTGAGAGGTGGGCAGGCGAGGGAAGCAAATTTTAAAGGGTGGGCAAACGAAATTATTTAGTTTTAAAGGGTGGGCAATCGAAATTATTTAGTTTTAAATGGTGGGCAAACGTTTTTTATTGGAAATTTTTATTTTAAAGAGGTGGGCTAAGGAAATTGGTTGTATTTTAAATGTGGGCAATCGAAAAAAAATTT…
TTTTCCATGAAATGAAACGGTGATTGGGAGGGGTTGATGTTGCAGTTCATGAATGATTGGCACTATGGATGTATTGGGGGTGTATGTAAGTGTGTGGGTGGCTGTTCTTTTGTAGGTGGCTGTGCTTTTGACGCCACATCTTGCAATTGTTACGTACATATGTGCAGGTTTATTTTTGGTGGGTGAGAGGTCGAGGGAACCATTTTTGAGAGGTGGGCAAGCGAAGGGAACAGGTTTTGGAGGGTGGGCAGGCGAAGTTGTTTAGTTTTGGAGGGTGGGCAATCGAAGTTGTTTAGTTTTGAATGGTGGGCAGGCGTTTTTTGTTGGAAATTTTTATTTTGGAGAGGTGGGCTGGGGAAGTTGGTTGTATTTTGGATGTGGGCGGTCGAAGGAAGATTT…
TTTTCCATGAAATGAAACAATGATTAAGAAAAATTGATGTTACAATTCATGAATGATTAACACTATGGATATATTGAAAATGTATGTAAATATGTAAATAACTGTTCTTTTGTAAGTAACTGTGCTTTTGACGCCACATCTTGCAATTATTACATACATATGTACAAATTTATTTTTAATAGGTGAAAAATCGAAAAAACCATTTTTAAGAGGTGGGCAAACGAAAAAAACAAATTTTAAAGGGTGGGCAAACGAAATTATTTAGTTTTAAAAGGTGGGCAATCGAAATTATTTAGTTTTAAATGGTGGGCAAACGTTTTTTATTGGAAATTTTTATTTTAAAGAGGTGGGCTAAGGAAATTGGTTGTATTTTAAATGTGGGCAATCGAAAAAAAATTT…
TTTTCCATGAAGTGAAACAATGATTGGGAGGAATTGATGTTGCAATTCATGAATGATTGACACTGTGGATGTATTGAAGGTGTATGTAAATATGTAAATGGCTGTTCTTTTGTAAGTAACTGTGCTTTTGACGCCACATCTTGCAATTATTACATACATATGTACAAGTTTGTTTTTGGTGGGTGAAAGGTCGAAGGGACCATTTTTAAGAGGTGGGCGAGCGAGGGAAGCAAGTTTTGAAGGGTGGGCAAACGAAATTATTTAGTTTTGAGGGGTGGGCAATCGAAATTATTTAGTTTTAAATGGTGGGCAAACGTTTTTTATTGGAAATTTTTATTTTAAAGAGGTGGGCTAAGGAAATTGGTTGTATTTTAAATGTGGGCAATCGAAAAAAAATTT…
TTTTCCATGAAATGAAACAATGATTAGGAAGAATTGATGTTACAATTCATGAATGATTGACACTATGGATGTATTGAAAATGTATGTAAATATGTGAATAACTGTTCTTTTGTAAGTAACTGTGCTTTTGACGCCACATCTTACAATTATTACATACATATGTACAAATTTATTTTTAATAGGTGAAAAATCGAAGAAACCATTTTTAAGAGGTGGGCAAACGAAAAAAACAAATTTTAAAGGGTGGGCAAACGAAATTATTTAGTTTTAAAAGGTGGGCAATCGAAATTATTTAGTTTTAAATGGTGGGCAAACGTTTTTTATTGGAGATTTTTATTTTAAAGAGGTGGGCTAAGGAAGTTGGTTGTATTTTAAATGTGGGCAATCGAAAAAAAATTT…
TTTTCCATGAAGTGAAACAATGATTGGGAGGAATTGATGTGCCAATTCATGAATGATTGACACTGTGGATGTATTGAAGGTGTATGTAAATATGTAAATGGCTGTTCTTTTGTAAGTAACTGTGCTTTTGACGCCACATCTTGCAATTATTACATACATATGTACAAGTTTGTTTTTGGTGGGTGAAAGGTCGAAGGGACCATTTTTAAGAGGTGGGCGAGCGAGGGAAGCAAGTTTTGAAGGGTGGGCAAACGAAATTATTTAGTTTTGAGGGGTGGGCAATCGAAATTATTTAGTTTTAAATGGTGGGCAAACGTTTTTTATTGGAAATTTTTATTTTAAAGAGGTGGGCTAAGGAAATTGGTTGTATTTTAAATGTGGGCAATCGAAAAAAAATTT…
TTTTCCATGAAGTGAGGCAGTGGTTGGGAGGGATTGATGTTGCAATTCATGAATGATTAACACTATGGATGTGTTGGAGGTGTATGTAGATGTGTAAATAACTGTTCTTTTGTGGGTGACTGTGCTTTTGACGCCACATCTTACAATTATTACATACATATGTGCGGGTTTGTTTTTGATAGGTGAAGGATCGAGGAAACCATTTTTAAGAGGTGGGCGGGCGAGGGAAGCAAATTTTAAAGGGTGGGCAGACGAAATTATTTGGTTTTGGAGGGTGGGCAGTCGAAGTTGTTTGGTTTTGAATGGTGGGCAAGCGTTTTTTATTGGAAGTTTTTGTTTTGAAGAGGTGGGCTAGGGAGATTGGTTGTGTTTTGGATGTGGGCGGTCGAAAGGGAGTTT…
TTTTCCATGAAATGAAGCAGTGATTGGGAAGGATTGATGTTGCAATTCATGAATGATTAACACTATGGATGTATTGAAGATGTATGTAAGTATGTGAATGGCTGTTCTTTTGTAGGTGGCTGTGCTTTTGACGCCACATCTTACAATTGTTACATGCATATGTACAGGTTTGTTTTTGATGGGTGAAAGGTCGAAGAAACCATTTTTGGGAGGTGGGCGAACGAGGGAAGCAGGTTTTGAAGGGTGGGCAAACGAAATTATTTGGTTTTGGGAGGTGGGCAATCGAAATTATTTAGTTTTAAATGGTGGGCAAACGTTTTTTATTGGAAATTTTTATTTTAAAGAGGTGGGCTAAGGAAATTGGTTGTATTTTAAATGTGGGCAATCGAAAAAAAATTT…
TTTTCCATGAAATGAGGCAGTGATTGGGAAGGATTGATGTTACAGTTCATGAATGATTGACACTGTGGATATATTGAAGGTGTATGTAAGTGTGTAAATGACTGTTCTTTTGTGGGTGGCTGTGCTTTTGACGCCACATCTTACAATTGTTGCATACATATGTACAAGTTTGTTTTTGGTAGGTGGGAAATCGAAAAAGCCATTTTTGAGAGGTGGGCAAGCGAAAGGAACAAATTTTAAAGGGTGGGCAAACGAAGTTGTTTAGTTTTGAAAGGTGGGCAGTCGAAGTTGTTTAGTTTTGAATGGTGGGCAAGCGTTTTTTATTGGAGGTTTTTGTTTTAAAGAGGTGGGCTGGGGAAATTGGTTGTATTTTGAATGTGGGCGGTCGAAGGGAAATTT…
TTTTCCATGAAATGAGGCAGTGATTGGGAAGGATTGATGTTACAGTTCATGAATGATTGACACTGTGGATATATTGAAGGTGTATGTAAGTGTGTAAATGACTGTTCTTTTGTGGGTGGCTGTGCTTTTGACGCCACATCTTACAATTGTTGCATACATATGTACAAGTTTGTTTTTGGTAGGTGGGAAATCGAAAAAGCCATTTTTGAGAGGTGGGCAAGCGAAAGGAACAAATTTTAAAGGGTGGGCAAACGAAGTTGTTTAGTTTTGAAAGGTGGGCAGTCGAAGTTGTTTAGTTTTGAATGGTGGGCAAGCGTTTTTTATTGGAGGTTTTTGTTTTAAAGAGGTGGGCTGGGGAAATTGGTTGTATTTTGAATGTGGGCGGTCGAAGGGAAATTT…
TTTTCCATGAAATGAAACAATGATTGGGAAGGGTTGATGTTACAATTCATGAATGATTAACACTATGGATATATTGAGGATGTGTGTAAGTATGTAAATAACTGTTCTTTTGTAAGTAACTGTGCTTTTGACGCCACATCTTACAATTATTACATACATATGTACAAATTTATTTTTAATAGGTGAAAAATCGAAAAAACCATTTTTAAGAGGTGGGCAAACGAAAAAAACAAATTTTAAAGGGTGGGCAAACGAAATTATTTAGTTTTAAAAGGTGGGCAATCGAAGTTATTTAGTTTTAAATGGTGGGCAAACGTTTTTTATTGGAAGTTTTTATTTTAAGGAGGTGGGCTAGGGAAATTGGTTGTATTTTAAATGTGGGCAATCGAAAAAAAATTT…
TTTTCCATGAAGTGAGGCAATGATTGGGAAGGATTGGTGTTACAGTTCATGAATGATTGACACTGTGGATGTATTGAAGGTGTATGTAGATATGTAAGTGGCTGTTCTTTTGTGGGTGGCTGTGCTTTTGACGCCACATCTTGCAATTGTTGCATACATATGTGCAAGTTTGTTTTTGGTGGGTGAAAGGTCGAGGAAGCCATTTTTGAGAGGTGGGCGAGCGAAGGAAACAAATTTTAAAGGGTGGGCAAGCGAAGTTATTTAGTTTTGAAGGGTGGGCAATCGAAGTTGTTTAGTTTTGAATGGTGGGCGGGCGTTTTTTGTTGGAAATTTTTATTTTGGAGAGGTGGGCTAGGGAAATTGGTTGTATTTTGGATGTGGGCGGTCGAAGGGAAGTTT…
TTTTCCATGAAATGAAACAATGATTAAGAAAAATTGATGTTACAATTCATGAATGATTAACACTATGGATATATTGAAAATGTATGTAAATATGTAAATAACTGTTCTTTTGTAAGTAACTGTGCTTTTGACGCCACATCTTACAATTATTACATACATATGTACAAATTTATTTTTAATAGGTGAAAAATCGAAAAAACCATTTTTAAGAGGTGGGCAAACGAAAGGGGCAAATTTTAAAGGGTGGGCAAACGAAATTATTTAGTTTTAAAAGGTGGGCAATCGAAATTATTTAGTTTTAAATGGTGGGCAAACGTTTTTTATTGGAAATTTTTATTTTGAAGAGGTGGGCTAAGGAAATTGGTTGTATTTTAAATGTGGGCAATCGAAAAAAAATTT…
TTTTCCATGAAGTGAAACAATGATTGGGAGGAATTGATGTTGCAATTCATGAATGATTGACACTGTGGATGTATTGAAGGTGTATGTAAATATGTAAATGGCTGTTCTTTTGTAAGTAACTGTGCTTTTGACGCCACATCTTGCAATTATTACATACATATGTACAAGTTTGTTTTTGGTGGGTGAAAGGTCGAAGGGACCATTTTTAAGAGGTGGGCGAGCGAGGGAAGCAAGTTTTGAAGGGTGGGCAAACGAAATTATTTAGTTTTGAGGGGTGGGCAATCGAAATTATTTAGTTTTAAATGGTGGGCAAACGTTTTTTATTGGAAATTTTTATTTTAAAGAGGTGGGCTAAGGAAATTGGTTGTATTTTAAATGTGGGCAATCGAAAAAAAATTT…
TTTTCCATGAAATGAAACGATGATTGGGAAAGATTGATGTTACAATTCATGAGTGATTGGCACTATGGATGTATTGAAGATGTATGTAAATATGTAAATGGCTGTTCTTTTGTAAGTAGCTGTGCTTTTGACGCCACATCTTGCAATTGTTACATACATATGTACAAGTTTGTTTTTAATGGGTGAAAGGTCGAAGGAGCCATTTTTGGGAGGTGGGCAAACGAAAGAAACAAGTTTTAAGGGGTGGGCAAACGAAATTGTTTAGTTTTGAAAGGTGGGCAATCGAAATTATTTAGTTTTAAATGGTGGGCAAACGTTTTTTATTGGAAATTTTTATTTTAAAGAGGTGGGCTAAGGAAATTGGTTGTATTTTAAATGTGGGCAATCGAAAAAAAATTT…
TTTTCCATGAAATGAGGCAATGATTGGGAAGGATTGATGTTACAATTCATGAGTGATTGACACTATGGATGTATTGAGGATGTGTGTGGATGTGTAAATGACTGTTCTTTTGTGGGTGACTGTGCTTTTGACGCCGCATCTTACAATTATTGCATGCATATGTACAAGTTTATTTTTGGTAGGTGAAGGATCGAGGGGGCCATTTTTGGGAGGTGGGCGGACGAAGGGAGCAGGTTTTGAAGGGTGGGCAAACGAGATTATTTAGTTTTGGAAGGTGGGCGGTCGAGGTTGTTTAGTTTTGAATGGTGGGCAAACGTTTTTTGTTGGAGGTTTTTATTTTGGAGAGGTGGGCTGGGGAGGTTGGTTGTATTTTGAATGTGGGCAATCGAAGGAAGGTTT…
TTTTCCATGAAATGAGGCAATGATTGGGAAGGGTTGATGTTGCAATTCATGAATGATTGACACTATGGATGTATTGAGGATGTGTGTGGGTATGTAAATGGCTGTTCTTTTGTAAGTGGCTGTGCTTTTGACGCCACATCTTGCAATTATTGCATACATATGTGCAGATTTATTTTTGATAGGTGAAAGATCGAGGAGGCCATTTTTGGGAGGTGGGCAAACGAGGGGGGCAAATTTTAAAGGGTGGGCGGACGAAGTTGTTTAGTTTTGAAGGGTGGGCAATCGAAGTTGTTTGGTTTTGGATGGTGGGCAAGCGTTTTTTGTTGGAAATTTTTATTTTAAAGAGGTGGGCTGGGGAAGTTGGTTGTGTTTTGGATGTGGGCAATCGAGGGGAGGTTT…
TTTTCCATGAAGTGAAACGGTGATTGGGAAGGATTGATGTTACAATTCATGAATGATTGACACTATGGATGTATTGAGGATGTATGTAAATATGTGAATAACTGTTCTTTTGTAAGTGGCTGTGCTTTTGACGCCACATCTTACAATTATTACATACATATGTGCAAGTTTATTTTTGATGGGTGAAGGATCGAAGGAACCATTTTTGGGAGGTGGGCGAGCGAAGGAAGCAGGTTTTAAAGGGTGGGCAAACGAAGTTATTTGGTTTTGAAAGGTGGGCAGTCGAAATTGTTTAGTTTTGAATGGTGGGCAAGCGTTTTTTATTGGAAATTTTTGTTTTAAAGAGGTGGGCTAGGGAGGTTGGTTGTGTTTTGAATGTGGGCAATCGAAAAGAAATTT…
TTTTCCATGAAGTGAGACAATGATTGGGAGGGATTGATGTTACAATTCATGAATGATTGACACTATGGATGTATTGAGGATGTGTGTAAGTGTGTAAATGACTGTTCTTTTGTAAGTGGCTGTGCTTTTGACGCCACATCTTGCAATTGTTACATACATATGTACAGGTTTGTTTTTGATAGGTGAAGGATCGAGGGAGCCATTTTTGAGAGGTGGGCAAACGAAGGAAGCAAATTTTAAAGGGTGGGCAAACGAAGTTGTTTGGTTTTGGAAGGTGGGCAATCGAAGTTGTTTAGTTTTGGATGGTGGGCAAACGTTTTTTATTGGAAATTTTTATTTTAAAGAGGTGGGCTAGGGAAATTGGTTGTATTTTGAATGTGGGCAATCGAAGGGAGGTTT…
TTTTCCATGAAATGAAGCAATGATTGGGAGGGGTTGATGTTGCAATTCATGAATGATTAACACTATGGATGTATTGGGGATGTATGTGGGTATGTGAATGGCTGTTCTTTTGTAAGTGGCTGTGCTTTTGACGCCACATCTTACAATTGTTACATACATGTGTGCAGGTTTATTTTTGATAGGTGAAGGGTCGAAGGGGCCATTTTTGGGAGGTGGGCAAGCGGAGGAAACAAGTTTTGAGGGGTGGGCAGACGAAGTTATTTGGTTTTGAAAGGTGGGCAGTCGAAGTTGTTTGGTTTTGAATGGTGGGCAGACGTTTTTTGTTGGAAATTTTTATTTTGAAGAGGTGGGCTGGGGAAGTTGGTTGTATTTTGGGTGTGGGCAGTCGAAGGGGAGTTT…
TTTTCCATGAAGTGGAACAGTGATTGGGAAGAGTTGATGTTGCAATTCATGAATGATTGACACTGTGGATGTATTGAGGGTGTATGTAAATGTGTAAGTAACTGTTCTTTTGTAAGTGACTGTGCTTTTGACGCCACATCTTGCAATTGTTGCATACATGTGTACAAATTTGTTTTTAGTGGGTGAAGGGTCGAAGGGGCCATTTTTGGGAGGTGGGCAAGCGGAGGAAACAAGTTTTGAGGGGTGGGCAGACGAAGTTATTTGGTTTTGAAAGGTGGGCAGTCGAAGTTGTTTGGTTTTGAATGGTGGGCAGACGTTTTTTGTTGGAAATTTTTATTTTGAGGAGGTGGGCTGGGGAGGTTGGTTGTATTTTGAATGTGGGCAATCGAAGGGGGATTT…
TTTTCCATGAAATGAAACAATGATTGGGAAGGGTTGATGTTACAATTCATGAATGATTAACACTATGGATATATTGAGGATGTGTGTAAGTATGTAAATAACTGTTCTTTTGTAAGTAACTGTGCTTTTGACGCCACATCTTACAATTATTACATACATATGTACAAATTTATTTTTAATAGGTGAAAAATCGAAAAAACCATTTTTAAGAGGTGGGCAAACGAAAAAAACAAATTTTAAAGGGTGGGCAAACGAAATTATTTAGTTTTAAAAGGTGGGCAATCGAAGTTATTTAGTTTTAAATGGTGGGCAAACGTTTTTTATTGGAAGTTTTTATTTTAAGGAGGTGGGCTAGGGAAATTGGTTGTATTTTAAATGTGGGCAATCGAAAAAAAATTT…
TTTTCCATGAAATGAAGCAGTGATTGGGAAGGATTGATGTTGCAATTCATGAATGATTACCACTATGGATGTATTGAAGATGTATGTAAGTATGTGAATGGCTGTTCTTTTGTAGGTGGCTGTGCTTTTGACGCCACATCTTACAATTGTTACATGCATATGTACAGGTTTGTTTTTGATGGGTGAAAGGTCGAAGAAACCATTTTTGGGAGGTGGGCGAACGAGGGAAGCAGGTTTTGAAGGGTGGGCAAACGAAATTATTTGGTTTTGGGAGGTGGGCAATCGAAATTATTTAGTTTTAAATGGTGGGCAAACGTTTTTTATTGGAAATTTTTATTTTAAAGAGGTGGGCTAAGGAAATTGGTTGTATTTTAAATGTGGGCAATCGAAAAAAAATTT…
TTTTCCATGAAGTGAAACGGTGATTGGGAGGAATTGATGTTGCAATTCATGAATGATTAACACTATGGATGTGTTGAGGATGTGTGTGAATATGTGGATGGCTGTTCTTTTGTGAGTGGCTGTGCTTTTGACGCCACATCTTGCAGTTATTGCGTACATATGTACAAATTTGTTTTTGGTGGGTGAAGGATCGAAGGGGCCATTTTTGGGAGGTGGGCAGGCGAAGGGAGCAAATTTTAAAGGGTGGGCAAACGAAATTATTTGGTTTTGGAAGGTGGGCAATCGAAATTATTTAGTTTTAAATGGTGGGCAAACGTTTTTTGTTGGAAATTTTTGTTTTAAAGAGGTGGGCTAGGGAAATTGGTTGTATTTTGGATGTGGGCAGTCGAAGGAAAATTT…
TTTTCCATGAAGTGAAGCAGTGGTTGGGAGGGGTTGATGTTGCAATTCATGAATGATTGACACTGTGGATGTATTGGGGATGTATGTAAATGTGTAAGTAGCTGTTCTTTTGTAAGTGACTGTGCTTTTGACGCCACATCTTGCAATTGTTACATACATGTGTACAAGTTTATTTTTGGTGGGTGAAGGATCGAGGGGGCCATTTTTGAGAGGTGGGCGGGCGAAGGGAACAAGTTTTGAAGGGTGGGCAAGCGAGGTTGTTTGGTTTTGGAGGGTGGGCAGTCGAGGTTGTTTGGTTTTGAATGGTGGGCAAACGTTTTTTATTGGAAGTTTTTATTTTGAAGAGGTGGGCTAGGGAAATTGGTTGTATTTTGAATGTGGGCAATCGAGGGGGAATTT…
TTTTCCATGAGGTGGAGCAATGATTGGGAGGAATTGATGTTACAATTCATGAATGATTGACACTATGGATGTATTGAGGATGTATGTAAATGTGTAAATAACTGTTCTTTTGTAAGTGGCTGTGCTTTTGACGCCACATCTTACAATTGTTACATACATATGTACAAATTTGTTTTTAATAGGTGAAGGGTCGAAGGAACCATTTTTGAGAGGTGGGCGGACGAAGGAGGCAGATTTTAAAGGGTGGGCAAACGAAGTTGTTTAGTTTTAAAAGGTGGGCAATCGAAATTATTTAGTTTTAAATGGTGGGCAGGCGTTTTTTGTTGGAAGTTTTTGTTTTGAAGAGGTGGGCTAGGGAAATTGGTTGTATTTTGAATGTGGGCAGTCGAAAGGGAATTT…
TTTTCCATGAAATGAGGCAATGATTGGGAAGGGTTGATGTTGCAATTCATGAATGATTGACACTATGGATGTATTGAGGATGTGTGTGGGTATGTAAATGGCTGTTCTTTTGTAAGTGGCTGTGCTTTTGACGCCACATCTTGCAATTATTGCATACATATGTGCAGATTTATTTTTGATAGGTGAAAGATCGAGGAGGCCATTTTTGGGAGGTGGGCAAACGAGGGGGGCAAATTTTAAAGGGTGGGCGGACGAAATTGTTTGGTTTTGGAAGGTGGGCAGTCGAAGTTGTTTGGTTTTGGATGGTGGGCAAACGTTTTTTATTGGAAATTTTTATTTTGGAGAGGTGGGCTGGGGAAATTGGTTGTGTTTTGGATGTGGGCAGTCGAAGGGAAATTT…
TTTTCCATGAAGTGAAACGGTGATTGGGAAGGATTGATGTTACAATTCATGAATGATTGACACTATGGATGTATTGAGGATGTATGTAAATATGTGAATAACTGTTCTTTTGTAAGTGGCTGTGCTTTTGACGCCACATCTTACAATTATTACATACATATGTGCAAGTTTATTTTTGATGGGTGAAGGATCGAAGGAACCATTTTTGGGAGGTGGGCGAGCGAAGGAAGCAGGTTTTAAAGGGTGGGCAAACGAAGTTATTTGGTTTTGAAAGGTGGCCAGTCGAAATTGTTTAGTTTTGAATGGTGGGCAAGCGTTTTTTATTGGAAATTTTTGTTTTAAAGAGGTGGGCTAGGGAGGTTGGTTGTGTTTTGAATGTGGGCAATCGAAAAGAAATTT…
TTTTCCATGAAATGAAGCAGTGATTGGGAGGAATTGATGTTACAATTCATGAATGATTAACACTATGGATGTATTGAAAATGTATGTAAATGTGTAAATAACTGTTCTTTTGTAAGTGACTGTGCTTTTGACGCCACATCTTGCAATTATTACATACATATGTACAAATTTATTTTTAATGGGTGAAAGATCGAGGGGACCATTTTTGAGAGGTGGGCAAACGAAGGAAGCAAATTTTAAAGGGTGGGCAAACGAAGTTGTTTGGTTTTAGAAGGTGGGCAGTCGAAGTTGTTTGGTTTTGAATGGTGGGCGAACGTTTTTTATTGGAAATTTTTATTTTGGAGAGGTGGGCTAGGGAAATTGGTTGTATTTTGGGTGTGGGCAATCGAAGGAGGGTTT…
TTTTCCATGAAATGGGACGGTGATTGGGAAGGGTTGATGTTGCAATTCATGAATGATTGACACTGTGGATGTATTGAGGGTGTATGTAAATATGTGGATGGCTGTTCTTTTGTAAGTAACTGTGCTTTTGACGCCACATCTTGCAGTTGTTGCATACATATGTACAAGTTTATTTTTGATGGGTGAAGGGTCGAAGGGGCCATTTTTGGGAGGTGGGCGGGCGAAGGAAACGAGTTTTAAAGGGTGGGCAAACGAAGTTGTTTGGTTTTGGAAGGTGGGCAATCGAAATTATTTAGTTTTAAATGGTGGGCAAACGTTTTTTATTGGAAATTTTTATTTTAAAGAGGTGGGCTAGGGAAATTGGTTGTATTTTGAATGTGGGCAATCGAAAAAAAATTT…

## Sheet: S2 TE statistics
name	total length	alignments	reads	step time (s)	reppro time (m)	steps	edited positions	edited TEs
ACCORD	281878	301217	45850	33.0627	5	10	0	0
ALUII_DM	5017	871	56	0.48613	0.25	10	0	0
ARS406_DM	42025	159330	2760	46.4863	9	10	0	0
Baggins1	356963	107430	46415	15.2259	4	10	0	0
BARI_DM	132261	2127602	29371	164.871	29	10	0	0
BARI1	11931	10461	5878	4.85275	3	30	100	4
BATUMI	616418	1493375	48651	142.847	26	10	0	0
BEL	102448	568060	58052	41.3292	29	30	1086	2
Bica	126942	110883	13215	20.4945	4	10	0	0
BLASTOPIA	150085	1551010	102879	107.48	19	10	0	0
BLOOD	237946	6684154	233160	472.687	133	15	0	0
BS	446436	439642	59873	39.8972	27	35	74	2
BURDOCK	143770	1056935	86748	84.198	29	20	26	2
Chimpo	99067	153789	10012	36.26	7	10	0	0
Chouto	85261	194496	26311	18.4182	4	10	0	0
CIRCE	268124	12664	133080	25.759	6	10	0	0
Copia	686284	17983201	431361	1075.09	2100	115	2084	6
DIVER	431262	530477	78128	38.3239	13	15	249	1
DM1731	133995	1174190	78009	105.596	17	10	0	0
DM176	327351	2256861	79213	135.673	36	15	15	1
DM297	553860	7290601	217789	483.103	205	25	74	1
DM412	399211	6109546	202781	388.944	67	10	0	0
DMCR1A	986696	1298589	277830	111.675	382	155	2693	18
DMLTR5	46643	105571	7009	35.3393	6	10	0	0
DMRP1	13586	4890	4890	3.19322	1	20	69	2
DMRPR	3989	148	126	0.139886	0.0666667	10	0	0
DMRT1	781455	2119216	101149	160.284	32	10	0	0
DMSAT6	595835	15325	716	7.52779	3	10	0	0
DMTOM1_LTR	12860	4323	3082	2.57877	1	20	33	2
DNAREP1_DM	2281894	1127074	907963	302.452	1207	110	685	20
DOC	1180014	39488797	552027	2374.28	2456	60	825	3
FB4_DM	168502	5867302	82728	213.266	1482	415	4384	16
FROGGER	27782	69808	17529	10.0165	2	10	0	0
FW_DM	714026	12383063	174101	841.423	1598	120	2742	7
FW2_DM	31256	15445	12372	3.49588	1	10	0	0
FW3_DM	26595	8784	8391	3.11074	1	10	0	0
G_DM	73358	6793	5358	3.98707	1	10	0	0
G2_DM	160398	142964	10089	30.8409	6	10	0	0
G3_DM	36002	15582	6598	5.80374	1	10	0	0
G4_DM	65965	14729	8205	4.90707	1	10	0	0
G5_DM	113943	81748	28345	8.2971	3	15	34	1
G5A_DM	59649	20435	15691	4.29333	1	10	0	0
G6_DM	58759	18741	3609	8.14358	2	10	0	0
G7_DM	6133	1065	1054	0.665959	0.2	10	0	0
Galileo_DM	10464	9392	9388	3.52479	2	20	7	2
GTWIN	158760	143419	36152	11.3562	6	25	35	1
Gypsy	3343946	3258432	555303	596.22	1288	125	3435	10
HELENA_RT	24358	29727	8118	8.13018	2	10	0	0
HETA	301908	168104	54939	18.0753	5	10	0	0
HETRP_DM	62830	533981	14883	38.6659	7	10	0	0
HMSBEAGLE_I-int	287567	2251436	218515	133.453	23	10	0	0
HOBO	84869	333569	30386	25.4074	7	15	116	1
I_DM	264187	546628	60979	39.1769	8	10	0	0
IDEFIX	794169	1448181	102249	97.3639	27	15	109	1
Invader	946434	2554578	219577	166.889	88	30	895	2
IVK_DM	139024	115851	19635	13.0327	3	10	0	0
Jockey2	67028	18273	12050	4.28215	1	10	0	0
LINEJ1_DM	161551	2650878	128367	193.71	95	30	262	1
LOOPER1_DM	10123	7117	6866	2.67309	1	10	0	0
M4DM	67669	161645	23215	15.1283	3	10	0	0
MARINA	1105	730	730	0.40234	0.1	10	0	0
Mariner	29965	11401	9002	3.89414	1	10	0	0
MAX	367373	516508	43990	50.6408	10	10	0	0
MDG	564574	5031335	214000	330.689	170	30	83	1
MICROPIA	345358	705754	77802	47.1248	34	40	392	2
MINOS	5817	1971	1614	1.11606	0.25	10	0	0
MuDR-1_DEl	749	3097	1021	1.43611	0.5	15	7	1
NINJA	299653	270003	32412	22.3898	5	10	0	0
NOF_FB	6527	254	207	0.215039	0.133333	20	33	2
NOMAD_I	311641	5437749	192226	323.233	82	15	17	1
NTS_DM	71255	982756	19341	66.8449	12	10	0	0
OSVALDO	20069	2694	2267	1.77203	0.5	10	0	0
P_DG	5145	4619	4561	2.82874	1	20	22	2
POGO	43722	159085	15835	23.9983	5	10	0	0
PROTOP	1197300	6156345	262898	420.261	5813	815	4326	38
QUASIMODO	741351	4167612	190151	269.705	50	10	0	0
R1	467161	230992	15237	38.2569	9	10	0	0
R2	42720	189807	107533	15.2524	3	10	0	0
ROO	1475026	49532713	660174	2975.13	5049	110	1316	20
ROVER	303405	374016	34079	27.8551	13	25	1386	1
RSP	52364	72708	1007	15.4653	3	10	0	0
S_DM	145872	613455	32633	45.3371	102	130	1332	12
S2_DM	30350	19514	8360	5.93988	1	10	0	0
SAR2_DM	217521	466621	15701	48.599	11	10	0	0
Stalker	830434	6406031	264617	424.016	147	20	11	2
TABOR	74822	70287	10813	15.4508	3	10	0	0
TAHRE	139676	44389	10752	11.1658	3	10	0	0
TART	367188	270896	90497	26.8502	7	10	0	0
TC1	88091	109846	43585	12.3721	3	10	0	0
TIRANT	265399	86537	18032	11.9422	5	20	4	2
TLD2	64131	342235	24050	34.2254	9	15	150	1
Tn1000	90	16	16	0.033222	0.05	10	0	0
TOM_I-int	96194	25180	13125	5.99303	7	60	799	3
TRAM_I-int	451	381	381	0.240776	0.0666667	10	0	0
TRANSIB	227170	102436	54875	13.7663	4	10	0	0
TRANSPAC	64955	1068931	87112	85.1867	15	10	0	0
TV1I	103460	38181	23191	5.77334	10	90	249	4
Ulysses	15117	1389	1182	1.03636	1	20	26	2
XDMR	80642	139428	7177	31.0201	7	10	0	0
ZAM	146812	32259	11988	7.29895	2	10	0	0

## Sheet: S3 All Sites
Repeat	Chrom	Position	Fraction
BARI1	chrX	8412279	0.342837
BARI1	chrX	8412281	0.0588443
BARI1	chr2R	16219818	0.350809
BARI1	chr2R	16219820	0.1579
BARI1	chr2R	16219834	0.655094
BARI1	chr2R	16219835	0.481429
BARI1	chr2R	16219836	0.185188
BARI1	chr2R	16219837	0.0740974
BARI1	chr2R	16219839	0.148158
BARI1	chr2R	16219840	0.296278
BARI1	chr2R	16219842	0.0833576
BARI1	chr2R	16219891	0.0625195
BARI1	chr2R	16219900	0.277759
BARI1	chr2R	16219903	0.342827
BARI1	chr2R	16219904	0.39996
BARI1	chr2R	16219905	0.285694
BARI1	chr2R	16219906	0.0882491
BARI1	chr4	894647	0.30201
BARI1	chr4	894651	0.0704271
BARI1	chr4	894653	0.0547995
BARI1	chr4	894655	0.06536
BARI1	chr4	894660	0.249986
BARI1	chr4	894661	0.0217429
BARI1	chr4	894662	0.190208
BARI1	chr4	894668	0.054949
BARI1	chr4	894676	0.066302
BARI1	chr4	894677	0.0276291
BARI1	chr4	894682	0.269839
BARI1	chr4	894688	0.243118
BARI1	chr4	894689	0.0913267
BARI1	chr4	894691	0.0171713
BARI1	chr4	894693	0.0204955
BARI1	chr4	894695	0.0436539
BARI1	chr4	894696	0.213438
BARI1	chr4	894698	0.0625027
BARI1	chr4	894705	0.336204
BARI1	chr4	894707	0.374996
BARI1	chr4	894708	0.314653
BARI1	chr4	894709	0.4829
BARI1	chr4	894718	0.509954
BARI1	chr4	894719	0.205645
BARI1	chr4	894720	0.18218
BARI1	chr4	894721	0.148595
BARI1	chr4	894722	0.0856023
BARI1	chr4	894734	0.145455
BARI1	chr4	894735	0.202417
BARI1	chr4	894737	0.128744
BARI1	chr4	894738	0.0303977
BARI1	chr4	894739	0.093941
BARI1	chr4	894743	0.012235
BARI1	chr4	894777	0.0156274
BARI1	chr4	895054	0.0165047
BARI1	chr4	895286	0.0242611
BARI1	chr4	895294	0.0372362
BARI1	chr4	895354	0.0123479
BARI1	chr4	895569	0.0808819
BARI1	chr4	895571	0.0255498
BARI1	chr4	895575	0.107013
BARI1	chr4	895578	0.0513863
BARI1	chr4	895579	0.0280034
BARI1	chr4	895580	0.0320011
BARI1	chr4	895588	0.290656
BARI1	chr4	895594	0.331079
BARI1	chr4	895595	0.05085
BARI1	chr4	895597	0.024141
BARI1	chr4	895599	0.0264929
BARI1	chr4	895601	0.345392
BARI1	chr4	895605	0.189369
BARI1	chr4	895608	0.427606
BARI1	chr4	895609	0.228956
BARI1	chr4	895610	0.175085
BARI1	chr4	895611	0.0549853
BARI1	chr4	895627	0.0607051
BARI1	chr4	895631	0.0192955
BARI1	chr4	895636	0.0445885
BARI1	chr4	895639	0.0778461
BARI1	chr4	895642	0.0906449
BARI1	chr4	895644	0.109794
BARI1	chr4	895645	0.0714305
BARI1	chr4	895646	0.0355054
BARI1	chr4	895647	0.0825976
BARI1	chr4	895648	0.393478
BARI1	chr4	895662	0.0491812
BARI1	chr4	895663	0.0380457
BARI1	chr4	895665	0.0165315
BARI1	chr4	895666	0.0472243
BARI1	chr4	895667	0.0473559
BARI1	chr4	895668	0.0335219
BARI1	chr4	895669	0.0170472
BARI1	chr4	895675	0.023138
BARI1	chr4	895678	0.0175461
BARI1	chr4	895681	0.0648381
BARI1	chr4	895682	0.0355335
BARI1	chr3R	13375473	0.0555756
BARI1	chr3R	13375483	0.0588443
BARI1	chr3R	13375484	0.0588443
BARI1	chr3R	13375485	0.0588443
BARI1	chr3R	13375486	0.0588443
BARI1	chr3R	13375489	0.0666889
BARI1	chr3R	13375493	0.0714515
BEL	chr2R	18575877	0.400868
BEL	chr2R	18575895	0.443393
BEL	chr2R	18575896	0.443393
BEL	chr2R	18575901	0.33144
BEL	chr2R	18575902	0.220991
BEL	chr2R	18575903	0.331432
BEL	chr2R	18575906	0.220986
BEL	chr2R	18575914	0.331259
BEL	chr2R	18575915	0.331228
BEL	chr2R	18575940	0.361755
BEL	chr2R	18575941	0.153212
BEL	chr2R	18575975	0.406714
BEL	chr2R	18575978	0.134139
BEL	chr2R	18575979	0.134125
BEL	chr2R	18576025	0.296797
BEL	chr2R	18576031	0.156787
BEL	chr2R	18576035	0.204066
BEL	chr2R	18576038	0.129691
BEL	chr2R	18576039	0.285616
BEL	chr2R	18576040	0.341803
BEL	chr2R	18576046	0.164423
BEL	chr2R	18576049	0.0533637
BEL	chr2R	18576052	0.164008
BEL	chr2R	18576057	0.216223
BEL	chr2R	18576101	0.295986
BEL	chr2R	18576102	0.21275
BEL	chr2R	18576103	0.232331
BEL	chr2R	18576109	0.0367073
BEL	chr2R	18576121	0.217496
BEL	chr2R	18576133	0.0316248
BEL	chr2R	18576139	0.0674074
BEL	chr2R	18576142	0.026942
BEL	chr2R	18576143	0.172823
BEL	chr2R	18576146	0.172589
BEL	chr2R	18576148	0.132902
BEL	chr2R	18576149	0.0795817
BEL	chr2R	18576153	0.0277328
BEL	chr2R	18576157	0.0862674
BEL	chr2R	18576162	0.328537
BEL	chr2R	18576163	0.356409
BEL	chr2R	18576170	0.544277
BEL	chr2R	18576180	0.134064
BEL	chr2R	18576181	0.654927
BEL	chr2R	18576187	0.349368
BEL	chr2R	18576199	0.214939
BEL	chr2R	18576200	0.23357
BEL	chr2R	18576201	0.675805
BEL	chr2R	18576202	0.385289
BEL	chr2R	18576204	0.111109
BEL	chr2R	18576205	0.174303
BEL	chr2R	18576206	0.241056
BEL	chr2R	18576208	0.241056
BEL	chr2R	18576214	0.570008
BEL	chr2R	18576220	0.261732
BEL	chr2R	18576221	0.275275
BEL	chr2R	18576227	0.763244
BEL	chr2R	18576238	0.822975
BEL	chr2R	18576248	0.279994
BEL	chr2R	18576252	0.595398
BEL	chr2R	18576253	0.29007
BEL	chr2R	18576254	0.0307754
BEL	chr2R	18576257	0.407987
BEL	chr2R	18576265	0.723853
BEL	chr2R	18576266	0.42536
BEL	chr2R	18576267	0.126867
BEL	chr2R	18576270	0.406006
BEL	chr2R	18576271	0.578927
BEL	chr2R	18576272	0.496224
BEL	chr2R	18576273	0.35335
BEL	chr2R	18576276	0.158273
BEL	chr2R	18576277	0.510932
BEL	chr2R	18576279	0.115944
BEL	chr2R	18576280	0.0431679
BEL	chr2R	18576285	0.894335
BEL	chr2R	18576286	0.319142
BEL	chr2R	18576287	0.121431
BEL	chr2R	18576288	0.0281749
BEL	chr2R	18576298	0.969889
BEL	chr2R	18576301	0.0534366
BEL	chr2R	18576303	0.440286
BEL	chr2R	18576305	0.110297
BEL	chr2R	18576309	0.28459
BEL	chr2R	18576313	0.434771
BEL	chr2R	18576317	0.102193
BEL	chr2R	18576320	0.0287827
BEL	chr2R	18576322	0.802886
BEL	chr2R	18576327	0.0173989
BEL	chr2R	18576330	0.789819
BEL	chr2R	18576335	0.588642
BEL	chr2R	18576338	0.952336
BEL	chr2R	18576339	0.806356
BEL	chr2R	18576340	0.278681
BEL	chr2R	18576350	0.0666711
BEL	chr2R	18576357	0.58472
BEL	chr2R	18576359	0.308375
BEL	chr2R	18576362	0.644836
BEL	chr2R	18576363	0.233639
BEL	chr2R	18576376	0.970827
BEL	chr2R	18576377	0.138614
BEL	chr2R	18576379	0.209995
BEL	chr2R	18576392	0.680811
BEL	chr2R	18576393	0.543448
BEL	chr2R	18576396	0.0645221
BEL	chr2R	18576399	0.0333415
BEL	chr2R	18576405	0.258811
BEL	chr2R	18576408	0.428566
BEL	chr2R	18576411	0.180698
BEL	chr2R	18576415	0.292667
BEL	chr2R	18576416	0.345619
BEL	chr2R	18576421	0.474971
BEL	chr2R	18576422	0.137501
BEL	chr2R	18576423	0.113927
BEL	chr2R	18576425	0.285701
BEL	chr2R	18576426	0.223677
BEL	chr2R	18576429	0.0779189
BEL	chr2R	18576434	0.590113
BEL	chr2R	18576435	0.24527
BEL	chr2R	18576439	0.254531
BEL	chr2R	18576443	0.0577038
BEL	chr2R	18576452	0.708252
BEL	chr2R	18576455	0.520779
BEL	chr2R	18576456	0.437457
BEL	chr2R	18576464	0.522561
BEL	chr2R	18576473	0.276576
BEL	chr2R	18576483	0.517811
BEL	chr2R	18576484	0.518384
BEL	chr2R	18576486	0.472686
BEL	chr2R	18576487	0.142857
BEL	chr2R	18576488	0.11667
BEL	chr2R	18576493	0.516087
BEL	chr2R	18576497	0.649941
BEL	chr2R	18576505	0.185183
BEL	chr2R	18576515	0.3962
BEL	chr2R	18576517	0.725424
BEL	chr2R	18576519	0.117653
BEL	chr2R	18576523	0.173076
BEL	chr2R	18576524	0.288447
BEL	chr2R	18576525	0.0943478
BEL	chr2R	18576529	0.040008
BEL	chr2R	18576540	0.352919
BEL	chr2R	18576541	0.245274
BEL	chr2R	18576552	0.389808
BEL	chr2R	18576561	0.333317
BEL	chr2R	18576562	0.783272
BEL	chr2R	18576563	0.999746
BEL	chr2R	18576564	0.766607
BEL	chr2R	18576571	0.0769334
BEL	chr2R	18576573	0.0384763
BEL	chr2R	18576585	0.666604
BEL	chr2R	18576586	0.749927
BEL	chr2R	18576588	0.108703
BEL	chr2R	18576591	0.142861
BEL	chr2R	18576600	0.740677
BEL	chr2R	18576602	0.358469
BEL	chr2R	18576605	0.436334
BEL	chr2R	18576612	0.407381
BEL	chr2R	18576615	0.690852
BEL	chr2R	18576616	0.436334
BEL	chr2R	18576617	0.17857
BEL	chr2R	18576625	0.824271
BEL	chr2R	18576626	0.38887
BEL	chr2R	18576636	0.0400101
BEL	chr2R	18576638	0.329102
BEL	chr2R	18576643	0.461516
BEL	chr2R	18576651	0.679448
BEL	chr2R	18576653	0.787453
BEL	chr2R	18576654	0.592561
BEL	chr2R	18576657	0.038971
BEL	chr2R	18576665	0.293546
BEL	chr2R	18576666	0.100003
BEL	chr2R	18576693	0.0940205
BEL	chr2R	18576696	0.201752
BEL	chr2R	18576698	0.0531032
BEL	chr2R	18576702	0.378366
BEL	chr2R	18576703	0.781782
BEL	chr2R	18576704	0.345444
BEL	chr2R	18576705	0.0367043
BEL	chr2R	18576709	0.19298
BEL	chr2R	18576719	0.155172
BEL	chr2R	18576720	0.389366
BEL	chr2R	18576725	0.797966
BEL	chr2R	18576726	0.0848953
BEL	chr2R	18576732	0.771388
BEL	chr2R	18576733	0.733296
BEL	chr2R	18576734	0.371414
BEL	chr2R	18576735	0.163461
BEL	chr2R	18576738	0.609494
BEL	chr2R	18576744	0.211534
BEL	chr2R	18576745	0.228566
BEL	chr2R	18576747	0.029134
BEL	chr2R	18576754	0.259059
BEL	chr2R	18576762	0.236705
BEL	chr2R	18576763	0.31934
BEL	chr2R	18576764	0.515803
BEL	chr2R	18576765	0.399324
BEL	chr2R	18576775	0.59973
BEL	chr2R	18576776	0.378617
BEL	chr2R	18576777	0.579719
BEL	chr2R	18576779	0.258416
BEL	chr2R	18576780	0.100065
BEL	chr2R	18576784	0.063174
BEL	chr2R	18576788	0.469548
BEL	chr2R	18576789	0.275128
BEL	chr2R	18576792	0.637902
BEL	chr2R	18576793	0.0537832
BEL	chr2R	18576798	0.47054
BEL	chr2R	18576799	0.0581677
BEL	chr2R	18576806	0.792981
BEL	chr2R	18576813	0.670734
BEL	chr2R	18576814	0.458908
BEL	chr2R	18576823	0.381625
BEL	chr2R	18576824	0.210495
BEL	chr2R	18576825	0.0886132
BEL	chr2R	18576828	0.628649
BEL	chr2R	18576829	0.527829
BEL	chr2R	18576831	0.112699
BEL	chr2R	18576832	0.140934
BEL	chr2R	18576833	0.760475
BEL	chr2R	18576838	0.0422701
BEL	chr2R	18576841	0.708225
BEL	chr2R	18576845	0.427089
BEL	chr2R	18576846	0.191209
BEL	chr2R	18576860	0.537127
BEL	chr2R	18576861	0.152976
BEL	chr2R	18576865	0.125605
BEL	chr2R	18576866	0.124539
BEL	chr2R	18576869	0.426963
BEL	chr2R	18576870	0.849946
BEL	chr2R	18576876	0.27559
BEL	chr2R	18576878	0.663754
BEL	chr2R	18576884	0.601677
BEL	chr2R	18576885	0.233584
BEL	chr2R	18576888	0.840845
BEL	chr2R	18576891	0.178865
BEL	chr2R	18576898	0.710924
BEL	chr2R	18576910	0.0557028
BEL	chr2R	18576920	0.167056
BEL	chr2R	18576933	0.782861
BEL	chr2R	18576943	0.0445049
BEL	chr2R	18576947	0.715249
BEL	chr2R	18576951	0.75935
BEL	chr2R	18576953	0.128334
BEL	chr2R	18576961	0.309642
BEL	chr2R	18576964	0.846152
BEL	chr2R	18576965	0.415476
BEL	chr2R	18576972	0.454747
BEL	chr2R	18576973	0.336393
BEL	chr2R	18576974	0.18152
BEL	chr2R	18576983	0.680851
BEL	chr2R	18576990	0.278894
BEL	chr2R	18576993	0.119028
BEL	chr2R	18576995	0.687543
BEL	chr2R	18576999	0.355331
BEL	chr2R	18577000	0.177286
BEL	chr2R	18577005	0.499272
BEL	chr2R	18577068	0.99701
BEL	chr2R	18577071	0.99701
BEL	chr2R	18577192	0.999144
BEL	chr2R	18577198	0.713824
BEL	chr2R	18577199	0.856558
BEL	chr2R	18577200	0.285613
BEL	chr2R	18577202	0.428362
BEL	chr2R	18577213	0.428362
BEL	chr2R	18577230	0.499167
BEL	chr2R	18577231	0.554832
BEL	chr2R	18577232	0.33254
BEL	chr2R	18577233	0.443682
BEL	chr2R	18577237	0.300197
BEL	chr2R	18577238	0.399254
BEL	chr2R	18577246	0.200162
BEL	chr2R	18577269	0.384072
BEL	chr2R	18577315	0.77675
BEL	chr2R	18577324	0.222635
BEL	chr2R	18577343	0.856191
BEL	chr2R	18577351	0.285964
BEL	chr2R	18577360	0.500276
BEL	chr2R	18577361	0.2502
BEL	chr2R	18577376	0.699403
BEL	chr2R	18577377	0.499329
BEL	chr2R	18577383	0.384818
BEL	chr2R	18577393	0.832995
BEL	chr2R	18577394	0.499831
BEL	chr2R	18577397	0.357059
BEL	chr2R	18577402	0.214264
BEL	chr2R	18577412	0.125015
BEL	chr2R	18577414	0.624824
BEL	chr2R	18577416	0.61096
BEL	chr2R	18577417	0.27774
BEL	chr2R	18577418	0.111129
BEL	chr2R	18577422	0.263133
BEL	chr2R	18577423	0.263126
BEL	chr2R	18577427	0.681665
BEL	chr2R	18577437	0.384558
BEL	chr2R	18577440	0.879822
BEL	chr2R	18577442	0.30766
BEL	chr2R	18577453	0.714163
BEL	chr2R	18577455	0.565118
BEL	chr2R	18577459	0.0869773
BEL	chr2R	18577467	0.499926
BEL	chr2R	18577470	0.769092
BEL	chr2R	18577471	0.461468
BEL	chr2R	18577473	0.0740943
BEL	chr2R	18577480	0.957776
BEL	chr2R	18577497	0.653863
BEL	chr2R	18577500	0.77779
BEL	chr2R	18577501	0.666682
BEL	chr2R	18577502	0.592413
BEL	chr2R	18577505	0.311643
BEL	chr2R	18577509	0.128612
BEL	chr2R	18577513	0.137448
BEL	chr2R	18577516	0.14234
BEL	chr2R	18577526	0.24051
BEL	chr2R	18577527	0.147589
BEL	chr2R	18577544	0.497781
BEL	chr2R	18577545	0.165955
BEL	chr2R	18577557	0.318731
BEL	chr2R	18577559	0.557741
BEL	chr2R	18577572	0.189597
BEL	chr2R	18577583	0.10475
BEL	chr2R	18577585	0.209461
BEL	chr2R	18577599	0.785072
BEL	chr2R	18577604	0.473634
BEL	chr2R	18577605	0.124996
BEL	chr2R	18577622	0.705578
BEL	chr2R	18577626	0.210583
BEL	chr2R	18577635	0.526377
BEL	chr2R	18577638	0.105268
BEL	chr2R	18577642	0.450058
BEL	chr2R	18577643	0.200053
BEL	chr2R	18577656	0.150005
BEL	chr2R	18577672	0.761735
BEL	chr2R	18577673	0.856946
BEL	chr2R	18577674	0.904551
BEL	chr2R	18577683	0.51844
BEL	chr2R	18577686	0.46147
BEL	chr2R	18577688	0.23332
BEL	chr2R	18577695	0.58612
BEL	chr2R	18577697	0.241364
BEL	chr2R	18577707	0.588161
BEL	chr2R	18577710	0.655071
BEL	chr2R	18577713	0.774076
BEL	chr2R	18577721	0.225795
BEL	chr2R	18577723	0.967587
BEL	chr2R	18577724	0.83858
BEL	chr2R	18577736	0.892702
BEL	chr2R	18577740	0.703584
BEL	chr2R	18577745	0.192302
BEL	chr2R	18577748	0.120011
BEL	chr2R	18577756	0.708198
BEL	chr2R	18577767	0.695514
BEL	chr2R	18577774	0.347779
BEL	chr2R	18577781	0.764495
BEL	chr2R	18577787	0.684047
BEL	chr2R	18577794	0.856847
BEL	chr2R	18577800	0.84584
BEL	chr2R	18577805	0.9994
BEL	chr2R	18577825	0.49975
BEL	chr2R	18577829	0.374844
BEL	chr2R	18577838	0.624656
BEL	chr2R	18577844	0.374844
BEL	chr2R	18577865	0.699679
BEL	chr2R	18577866	0.19998
BEL	chr2R	18577869	0.9994
BEL	chr2R	18577871	0.799619
BEL	chr2R	18577880	0.363529
BEL	chr2R	18577901	0.799619
BEL	chr2R	18577902	0.799619
BEL	chr2R	18577920	0.85655
BEL	chr2R	18577933	0.285612
BEL	chr2R	18577938	0.285612
BEL	chr2R	18577941	0.249996
BEL	chr2R	18577953	0.499631
BEL	chr2R	18577960	0.874675
BEL	chr2R	18577966	0.214027
BEL	chr2R	18577969	0.733217
BEL	chr2R	18577973	0.733067
BEL	chr2R	18577985	0.120022
BEL	chr2R	18577993	0.178583
BEL	chr2R	18577997	0.678503
BEL	chr2R	18577998	0.107164
BEL	chr2R	18578001	0.399983
BEL	chr2R	18578009	0.516026
BEL	chr2R	18578010	0.903137
BEL	chr2R	18578012	0.741878
BEL	chr2R	18578013	0.387082
BEL	chr2R	18578020	0.624966
BEL	chr2R	18578023	0.0909241
BEL	chr2R	18578028	0.666591
BEL	chr2R	18578032	0.111124
BEL	chr2R	18578044	0.45096
BEL	chr2R	18578051	0.851805
BEL	chr2R	18578052	0.037053
BEL	chr2R	18578055	0.982089
BEL	chr2R	18578056	0.535696
BEL	chr2R	18578057	0.0727405
BEL	chr2R	18578071	0.874954
BEL	chr2R	18578074	0.96486
BEL	chr2R	18578082	0.618154
BEL	chr2R	18578094	0.0600151
BEL	chr2R	18578096	0.100012
BEL	chr2R	18578099	0.588208
BEL	chr2R	18578100	0.0588384
BEL	chr2R	18578102	0.539938
BEL	chr2R	18578103	0.199966
BEL	chr2R	18578107	0.117657
BEL	chr2R	18578112	0.462834
BEL	chr2R	18578117	0.740703
BEL	chr2R	18578118	0.942253
BEL	chr2R	18578119	0.897904
BEL	chr2R	18578122	0.227274
BEL	chr2R	18578126	0.452361
BEL	chr2R	18578128	0.325574
BEL	chr2R	18578139	0.0975764
BEL	chr2R	18578149	0.649933
BEL	chr2R	18578150	0.47364
BEL	chr2R	18578151	0.378348
BEL	chr2R	18578154	0.684135
BEL	chr2R	18578161	0.787774
BEL	chr2R	18578162	0.781143
BEL	chr2R	18578163	0.0937647
BEL	chr2R	18578166	0.774085
BEL	chr2R	18578174	0.586127
BEL	chr2R	18578178	0.413747
BEL	chr2R	18578181	0.142864
BEL	chr2R	18578183	0.222213
BEL	chr2R	18578185	0.166669
BEL	chr2R	18578190	0.222213
BEL	chr2R	18578191	0.185183
BEL	chr2R	18578195	0.464228
BEL	chr2R	18578198	0.615289
BEL	chr2R	18578199	0.115398
BEL	chr2R	18578208	0.964127
BEL	chr2R	18578209	0.962799
BEL	chr2R	18578212	0.125012
BEL	chr2R	18578218	0.239986
BEL	chr2R	18578223	0.160004
BEL	chr2R	18578226	0.439941
BEL	chr2R	18578232	0.799848
BEL	chr2R	18578235	0.439934
BEL	chr2R	18578238	0.160002
BEL	chr2R	18578243	0.908888
BEL	chr2R	18578244	0.954331
BEL	chr2R	18578261	0.999739
BEL	chr2R	18578270	0.173911
BEL	chr2R	18578273	0.136372
BEL	chr2R	18578277	0.210512
BEL	chr2R	18578281	0.176467
BEL	chr2R	18578300	0.768953
BEL	chr2R	18578307	0.874469
BEL	chr2R	18578321	0.856552
BEL	chr2R	18578346	0.666167
BEL	chr2R	18578349	0.999001
BEL	chr2R	18578350	0.999001
BEL	chr2R	18578351	0.999001
BEL	chr2R	18578386	0.998005
BEL	chr2R	18578390	0.665669
BEL	chr2R	18578398	0.665669
BEL	chr2R	18578405	0.249875
BEL	chr2R	18578424	0.59974
BEL	chr2R	18578427	0.18181
BEL	chr2R	18578430	0.999455
BEL	chr2R	18578431	0.545248
BEL	chr2R	18578437	0.908686
BEL	chr2R	18578450	0.833
BEL	chr2R	18578458	0.692065
BEL	chr2R	18578459	0.384515
BEL	chr2R	18578461	0.768953
BEL	chr2R	18578462	0.153852
BEL	chr2R	18578468	0.461402
BEL	chr2R	18578479	0.642653
BEL	chr2R	18578480	0.714051
BEL	chr2R	18578481	0.187492
BEL	chr2R	18578484	0.230754
BEL	chr2R	18578488	0.269207
BEL	chr2R	18578497	0.548313
BEL	chr2R	18578498	0.32255
BEL	chr2R	18578509	0.969551
BEL	chr2R	18578517	0.942724
BEL	chr2R	18578518	0.470535
BEL	chr2R	18578519	0.0645359
BEL	chr2R	18578522	0.749891
BEL	chr2R	18578530	0.999824
BEL	chr2R	18578533	0.874867
BEL	chr2R	18578534	0.406205
BEL	chr2R	18578541	0.102574
BEL	chr2R	18578547	0.692227
BEL	chr2R	18578549	0.205122
BEL	chr2R	18578558	0.432389
BEL	chr2R	18578563	0.21276
BEL	chr2R	18578568	0.199996
BEL	chr2R	18578573	0.135596
BEL	chr2R	18578581	0.409812
BEL	chr2R	18578593	0.418154
BEL	chr2R	18578596	0.981898
BEL	chr2R	18578597	0.0535749
BEL	chr2R	18578599	0.929744
BEL	chr2R	18578601	0.534445
BEL	chr2R	18578602	0.767793
BEL	chr2R	18578603	0.655122
BEL	chr2R	18578616	0.64861
BEL	chr2R	18578618	0.374983
BEL	chr2R	18578621	0.140847
BEL	chr2R	18578627	0.0281807
BEL	chr2R	18578634	0.0263269
BEL	chr2R	18578636	0.818131
BEL	chr2R	18578640	0.999916
BEL	chr2R	18578647	0.680513
BEL	chr2R	18578649	0.22368
BEL	chr2R	18578652	0.0470673
BEL	chr2R	18578654	0.788847
BEL	chr2R	18578657	0.39129
BEL	chr2R	18578658	0.891257
BEL	chr2R	18578659	0.565191
BEL	chr2R	18578660	0.351601
BEL	chr2R	18578661	0.105267
BEL	chr2R	18578664	0.0439641
BEL	chr2R	18578683	0.0194261
BEL	chr2R	18578685	0.223298
BEL	chr2R	18578690	0.980258
BEL	chr2R	18578692	0.272721
BEL	chr2R	18578696	0.219997
BEL	chr2R	18578700	0.198111
BEL	chr2R	18578708	0.907366
BEL	chr2R	18578712	0.617566
BEL	chr2R	18578714	0.0891135
BEL	chr2R	18578715	0.0800052
BEL	chr2R	18578726	0.18421
BEL	chr2R	18578727	0.127275
BEL	chr2R	18578736	0.017707
BEL	chr2R	18578738	0.902616
BEL	chr2R	18578739	0.739101
BEL	chr2R	18578740	0.426073
BEL	chr2R	18578741	0.608673
BEL	chr2R	18578742	0.373902
BEL	chr2R	18578747	0.557457
BEL	chr2R	18578748	0.274331
BEL	chr2R	18578749	0.192659
BEL	chr2R	18578753	0.789963
BEL	chr2R	18578758	0.336724
BEL	chr2R	18578759	0.0606125
BEL	chr2R	18578773	0.543182
BEL	chr2R	18578775	0.333321
BEL	chr2R	18578777	0.493803
BEL	chr2R	18578778	0.316444
BEL	chr2R	18578779	0.518961
BEL	chr2R	18578780	0.706623
BEL	chr2R	18578782	0.152779
BEL	chr2R	18578790	0.0500117
BEL	chr2R	18578792	0.163935
BEL	chr2R	18578803	0.939907
BEL	chr2R	18578804	0.27082
BEL	chr2R	18578813	0.125006
BEL	chr2R	18578814	0.599935
BEL	chr2R	18578821	0.249982
BEL	chr2R	18578822	0.249982
BEL	chr2R	18578823	0.629527
BEL	chr2R	18578838	0.294073
BEL	chr2R	18578839	0.23527
BEL	chr2R	18578840	0.466547
BEL	chr2R	18578841	0.133347
BEL	chr2R	18578849	0.411678
BEL	chr2R	18578850	0.411678
BEL	chr2R	18578852	0.588087
BEL	chr2R	18578853	0.764495
BEL	chr2R	18578854	0.588087
BEL	chr2R	18578865	0.666417
BEL	chr2R	18578877	0.153852
BEL	chr2R	18578879	0.733107
BEL	chr2R	18578882	0.705692
BEL	chr2R	18578883	0.23527
BEL	chr2R	18578887	0.333278
BEL	chr2R	18578888	0.388815
BEL	chr2R	18578889	0.11113
BEL	chr2R	18578894	0.526202
BEL	chr2R	18578897	0.420972
BEL	chr2R	18578903	0.578817
BEL	chr2R	18578904	0.947122
BEL	chr2R	18578908	0.444352
BEL	chr2R	18578914	0.222204
BEL	chr2R	18578915	0.11113
BEL	chr2R	18578923	0.315742
BEL	chr2R	18578929	0.9997
BEL	chr2R	18578930	0.9997
BEL	chr2R	18578931	0.19999
BEL	chr2R	18578933	0.590793
BEL	chr2R	18578937	0.703584
BEL	chr2R	18578939	0.370325
BEL	chr2R	18578945	0.45826
BEL	chr2R	18578948	0.99975
BEL	chr2R	18578957	0.95981
BEL	chr2R	18578958	0.559906
BEL	chr2R	18578970	0.594525
BEL	chr2R	18578976	0.54048
BEL	chr2R	18578980	0.999824
BEL	chr2R	18578985	0.0681952
BEL	chr2R	18578994	0.416635
BEL	chr2R	18579002	0.980675
BEL	chr2R	18579003	0.134619
BEL	chr2R	18579005	0.461504
BEL	chr2R	18579012	0.254536
BEL	chr2R	18579016	0.999893
BEL	chr2R	18579018	0.232136
BEL	chr2R	18579020	0.610031
BEL	chr2R	18579027	0.951537
BEL	chr2R	18579029	0.377028
BEL	chr2R	18579049	0.111116
BEL	chr2R	18579059	0.776065
BEL	chr2R	18579060	0.492033
BEL	chr2R	18579062	0.983526
BEL	chr2R	18579065	0.31033
BEL	chr2R	18579068	0.152544
BEL	chr2R	18579080	0.917959
BEL	chr2R	18579081	0.952306
BEL	chr2R	18579083	0.92719
BEL	chr2R	18579089	0.0392307
BEL	chr2R	18579091	0.370348
BEL	chr2R	18579096	0.370348
BEL	chr2R	18579106	0.101701
BEL	chr2R	18579113	0.75404
BEL	chr2R	18579121	0.0666666
BEL	chr2R	18579126	0.923007
BEL	chr2R	18579127	0.0461649
BEL	chr2R	18579129	0.969624
BEL	chr2R	18579132	0.544012
BEL	chr2R	18579135	0.309847
BEL	chr2R	18579136	0.0999928
BEL	chr2R	18579141	0.0609833
BEL	chr2R	18579143	0.499976
BEL	chr2R	18579144	0.11364
BEL	chr2R	18579146	0.374947
BEL	chr2R	18579151	0.163044
BEL	chr2R	18579154	0.439542
BEL	chr2R	18579155	0.626343
BEL	chr2R	18579168	0.505305
BEL	chr2R	18579172	0.0645227
BEL	chr2R	18579174	0.347324
BEL	chr2R	18579175	0.673588
BEL	chr2R	18579176	0.712731
BEL	chr2R	18579177	0.276589
BEL	chr2R	18579183	0.494484
BEL	chr2R	18579185	0.0217486
BEL	chr2R	18579191	0.134834
BEL	chr2R	18579194	0.202018
BEL	chr2R	18579202	0.0347895
BEL	chr2R	18579207	0.42604
BEL	chr2R	18579213	0.165217
BEL	chr2R	18579214	0.115047
BEL	chr2R	18579219	0.735014
BEL	chr2R	18579221	0.163793
BEL	chr2R	18579227	0.858451
BEL	chr2R	18579228	0.0188763
BEL	chr2R	18579230	0.846115
BEL	chr2R	18579231	0.479981
BEL	chr2R	18579234	0.679969
BEL	chr2R	18579236	0.0416745
BEL	chr2R	18579241	0.268285
BEL	chr2R	18579249	0.23943
BEL	chr2R	18579260	0.0454656
BEL	chr2R	18579263	0.508163
BEL	chr2R	18579265	0.660967
BEL	chr2R	18579269	0.31033
BEL	chr2R	18579275	0.999891
BEL	chr2R	18579283	0.679187
BEL	chr2R	18579288	0.548975
BEL	chr2R	18579296	0.999813
BEL	chr2R	18579297	0.652047
BEL	chr2R	18581551	0.0177804
BEL	chr2R	18581658	0.0288115
BEL	chr2R	18581787	0.0853653
BEL	chr2R	18581794	0.901388
BEL	chr2R	18581798	0.259535
BEL	chr2R	18581800	0.516951
BEL	chr2R	18581804	0.999373
BEL	chr2R	18581805	0.384337
BEL	chr2R	18581807	0.845929
BEL	chr2R	18581808	0.884359
BEL	chr2R	18581809	0.814778
BEL	chr2R	18581815	0.780758
BEL	chr2R	18581816	0.40601
BEL	chr2R	18581818	0.0624898
BEL	chr2R	18581821	0.394182
BEL	chr2R	18581826	0.94432
BEL	chr2R	18581829	0.166648
BEL	chr2R	18581834	0.162145
BEL	chr2R	18581839	0.131581
BEL	chr2R	18581842	0.542774
BEL	chr2R	18581843	0.57134
BEL	chr2R	18581855	0.05557
BEL	chr2R	18581864	0.0487921
BEL	chr2R	18581870	0.717812
BEL	chr2R	18581871	0.641051
BEL	chr2R	18581872	0.538206
BEL	chr2R	18581890	0.548057
BEL	chr2R	18581900	0.14812
BEL	chr2R	18581908	0.444079
BEL	chr2R	18581911	0.192258
BEL	chr2R	18581912	0.730738
BEL	chr2R	18581915	0.136921
BEL	chr2R	18581917	0.23802
BEL	chr2R	18581918	0.143422
BEL	chr2R	18581926	0.235206
BEL	chr2R	18581931	0.500472
BEL	chr2R	18581932	0.625376
BEL	chr2R	18581939	0.400529
BEL	chr2R	18581949	0.428186
BEL	chr2R	18581950	0.691385
BEL	chr2R	18581956	0.45378
BEL	chr2R	18581968	0.499225
BEL	chr2R	18581970	0.333919
BEL	chr2R	18581973	0.399296
BEL	chr2R	18581974	0.399296
BEL	chr2R	18581975	0.399296
BEL	chrX	3415110	0.0238044
BEL	chrX	3415160	0.0124192
BEL	chrX	3415395	0.0122884
BEL	chrX	3416057	0.0164595
BEL	chrX	3416308	0.0183124
BEL	chrX	3417742	0.0234218
BEL	chrX	3417757	0.254008
BEL	chrX	3417760	0.0225979
BEL	chrX	3417765	0.0393856
BEL	chrX	3417770	0.457001
BEL	chrX	3417774	0.507286
BEL	chrX	3417775	0.935389
BEL	chrX	3417776	0.652376
BEL	chrX	3417780	0.778755
BEL	chrX	3417781	0.214386
BEL	chrX	3417786	0.671335
BEL	chrX	3417795	0.0922892
BEL	chrX	3417798	0.898426
BEL	chrX	3417799	0.0869576
BEL	chrX	3417807	0.822732
BEL	chrX	3417808	0.0500086
BEL	chrX	3417812	0.833283
BEL	chrX	3417813	0.535686
BEL	chrX	3417817	0.619014
BEL	chrX	3417827	0.540203
BEL	chrX	3417828	0.197651
BEL	chrX	3417829	0.0804572
BEL	chrX	3417836	0.349988
BEL	chrX	3417848	0.427066
BEL	chrX	3417851	0.366652
BEL	chrX	3417852	0.391289
BEL	chrX	3417853	0.2234
BEL	chrX	3417855	0.556676
BEL	chrX	3417856	0.164948
BEL	chrX	3417864	0.322906
BEL	chrX	3417868	0.494928
BEL	chrX	3417872	0.434326
BEL	chrX	3417873	0.100004
BEL	chrX	3417883	0.845317
BEL	chrX	3417885	0.042113
BEL	chrX	3417887	0.817081
BEL	chrX	3417888	0.095749
BEL	chrX	3417891	0.166667
BEL	chrX	3417893	0.156236
BEL	chrX	3417896	0.979749
BEL	chrX	3417899	0.0729225
BEL	chrX	3417902	0.466647
BEL	chrX	3417903	0.238631
BEL	chrX	3417904	0.19318
BEL	chrX	3417919	0.644413
BEL	chrX	3417921	0.538437
BEL	chrX	3417922	0.450531
BEL	chrX	3417932	0.494976
BEL	chrX	3417933	0.326537
BEL	chrX	3417934	0.132649
BEL	chrX	3417938	0.774179
BEL	chrX	3417942	0.897672
BEL	chrX	3417943	0.261333
BEL	chrX	3417947	0.602396
BEL	chrX	3417948	0.693335
BEL	chrX	3417949	0.558389
BEL	chrX	3417950	0.0266796
BEL	chrX	3417954	0.905339
BEL	chrX	3417955	0.746432
BEL	chrX	3417968	0.6724
BEL	chrX	3417970	0.946196
BEL	chrX	3417975	0.100015
BEL	chrX	3417978	0.0351048
BEL	chrX	3417981	0.133345
BEL	chrX	3417982	0.0833465
BEL	chrX	3417988	0.644007
BEL	chrX	3417991	0.78564
BEL	chrX	3417996	0.0727424
BEL	chrX	3417999	0.266474
BEL	chrX	3418004	0.247689
BEL	chrX	3418006	0.106132
BEL	chrX	3418008	0.866723
BEL	chrX	3418009	0.234094
BEL	chrX	3418016	0.820432
BEL	chrX	3418024	0.94544
BEL	chrX	3418026	0.367448
BEL	chrX	3418035	0.970554
BEL	chrX	3418041	0.158888
BEL	chrX	3418044	0.113256
BEL	chrX	3418056	0.34705
BEL	chrX	3418061	0.175244
BEL	chrX	3418064	0.340425
BEL	chrX	3418071	0.157542
BEL	chrX	3418073	0.123761
BEL	chrX	3418074	0.100612
BEL	chrX	3418077	0.0441367
BEL	chrX	3418083	0.086884
BEL	chrX	3418086	0.0275099
BEL	chrX	3418097	0.0362693
BEL	chrX	3418101	0.0362208
BEL	chrX	3418102	0.034818
BEL	chrX	3418103	0.0191174
BEL	chrX	3418147	0.0123198
BEL	chrX	3418603	0.0126507
BEL	chrX	3418608	0.0107944
BEL	chrX	3418638	0.0621245
BEL	chrX	3418639	0.0143966
BEL	chrX	3418640	0.0264664
BEL	chrX	3418665	0.0114061
BEL	chrX	3418790	0.0222324
BEL	chrX	3418800	0.0136581
BEL	chrX	3418807	0.0266907
BEL	chrX	3418824	0.0253182
BEL	chrX	3418842	0.0380142
BEL	chrX	3418850	0.0275832
BEL	chrX	3418868	0.0127735
BEL	chrX	3418875	0.0142986
BEL	chrX	3418876	0.0126388
BEL	chrX	3418896	0.0348376
BEL	chrX	3418897	0.0392764
BEL	chrX	3418905	0.0114146
BEL	chrX	3418907	0.024743
BEL	chrX	3418908	0.015147
BEL	chrX	3418925	0.0179491
BEL	chrX	3418954	0.0535581
BEL	chrX	3418963	0.0672682
BEL	chrX	3418964	0.0860457
BEL	chrX	3418967	0.0112393
BEL	chrX	3418973	0.0174935
BEL	chrX	3418984	0.0507637
BEL	chrX	3418991	0.0512862
BEL	chrX	3419004	0.0620691
BEL	chrX	3419011	0.0348896
BEL	chrX	3419012	0.0433681
BEL	chrX	3419013	0.0252876
BEL	chrX	3419023	0.0206871
BEL	chrX	3419030	0.0185464
BEL	chrX	3419035	0.0438481
BEL	chrX	3419041	0.0553556
BEL	chrX	3419045	0.041021
BEL	chrX	3419057	0.0183598
BEL	chrX	3419074	0.0238228
BEL	chrX	3419093	0.0358038
BEL	chrX	3419102	0.021119
BEL	chrX	3419103	0.0126302
BEL	chrX	3419127	0.0164804
BEL	chrX	3419131	0.0417583
BEL	chrX	3419144	0.036239
BEL	chrX	3419149	0.0454259
BEL	chrX	3419161	0.0204725
BEL	chrX	3419163	0.03635
BEL	chrX	3419216	0.0262316
BEL	chrX	3419231	0.014269
BEL	chrX	3419237	0.0264196
BEL	chrX	3419423	0.0161823
BEL	chrX	3419684	0.0126227
BEL	chrX	3419703	0.013479
BEL	chrX	3419704	0.0156334
BEL	chrX	3419711	0.0161741
BEL	chrX	3419712	0.0155807
BEL	chrX	3419718	0.0175593
BEL	chrX	3419721	0.0278222
BEL	chrX	3419724	0.0303964
BEL	chrX	3419739	0.0445827
BEL	chrX	3419747	0.0723761
BEL	chrX	3419748	0.0131854
BEL	chrX	3419753	0.0156074
BEL	chrX	3419755	0.0351652
BEL	chrX	3419756	0.0321929
BEL	chrX	3419760	0.0517714
BEL	chrX	3419764	0.0355677
BEL	chrX	3419766	0.0149392
BEL	chrX	3419768	0.0471572
BEL	chrX	3419772	0.0299613
BEL	chrX	3419775	0.0508803
BEL	chrX	3419779	0.0330064
BEL	chrX	3419782	0.0584538
BEL	chrX	3419786	0.0525457
BEL	chrX	3419792	0.0202284
BEL	chrX	3419798	0.0328978
BEL	chrX	3419799	0.0239998
BEL	chrX	3419812	0.0210782
BEL	chrX	3419813	0.0388552
BEL	chrX	3419833	0.023669
BEL	chrX	3419855	0.0135143
BEL	chrX	3419856	0.0135201
BEL	chrX	3419885	0.0167486
BEL	chrX	3419897	0.0316994
BEL	chrX	3419904	0.0285011
BEL	chrX	3419915	0.0337965
BEL	chrX	3419925	0.0212122
BEL	chrX	3419933	0.0305262
BEL	chrX	3419975	0.202719
BEL	chrX	3419982	0.079187
BEL	chrX	3419983	0.265608
BEL	chrX	3419990	0.138003
BEL	chrX	3419993	0.619177
BEL	chrX	3420004	0.814975
BEL	chrX	3420008	0.582265
BEL	chrX	3420012	0.0694734
BEL	chrX	3420014	0.23228
BEL	chrX	3420021	0.0407849
BEL	chrX	3420028	0.645474
BEL	chrX	3420029	0.841446
BEL	chrX	3420030	0.443166
BEL	chrX	3420038	0.131083
BEL	chrX	3420040	0.62787
BEL	chrX	3420046	0.168393
BEL	chrX	3420048	0.753592
BEL	chrX	3420049	0.575405
BEL	chrX	3420050	0.455469
BEL	chrX	3420054	0.100077
BEL	chrX	3420055	0.285908
BEL	chrX	3420056	0.228028
BEL	chrX	3420058	0.140929
BEL	chrX	3420073	0.140416
BEL	chrX	3420076	0.0893353
BEL	chrX	3420082	0.526283
BEL	chrX	3420084	0.0526448
BEL	chrX	3420085	0.192984
BEL	chrX	3420086	0.71925
BEL	chrX	3420100	0.709029
BEL	chrX	3420103	0.218171
BEL	chrX	3420104	0.363617
BEL	chrX	3420110	0.0816437
BEL	chrX	3420113	0.543433
BEL	chrX	3420114	0.255804
BEL	chrX	3420117	0.953378
BEL	chrX	3420118	0.302309
BEL	chrX	3420120	0.999854
BEL	chrX	3420126	0.282596
BEL	chrX	3420128	0.857057
BEL	chrX	3420129	0.039231
BEL	chrX	3420143	0.169491
BEL	chrX	3420146	0.903155
BEL	chrX	3420147	0.193546
BEL	chrX	3420153	0.640581
BEL	chrX	3420156	0.779358
BEL	chrX	3420157	0.191174
BEL	chrX	3420159	0.253724
BEL	chrX	3420162	0.64611
BEL	chrX	3420163	0.142859
BEL	chrX	3420166	0.712081
BEL	chrX	3420170	0.222211
BEL	chrX	3420175	0.561595
BEL	chrX	3420177	0.109591
BEL	chrX	3420179	0.220769
BEL	chrX	3420180	0.350625
BEL	chrX	3420181	0.513055
BEL	chrX	3420185	0.818108
BEL	chrX	3420188	0.103898
BEL	chrX	3420198	0.632122
BEL	chrX	3420200	0.0206352
BEL	chrX	3420210	0.315102
BEL	chrX	3420215	0.508059
BEL	chrX	3420216	0.348671
BEL	chrX	3420217	0.747141
BEL	chrX	3420218	0.547906
BEL	chrX	3420222	0.432675
BEL	chrX	3420225	0.0635807
BEL	chrX	3420230	0.0974208
BEL	chrX	3420233	0.232633
BEL	chrX	3420234	0.0397774
BEL	chrX	3420244	0.0634429
BEL	chrX	3420250	0.0331256
BEL	chrX	3420255	0.524597
BEL	chrX	3420256	0.227299
BEL	chrX	3420274	0.443855
BEL	chrX	3420291	0.0404155
BEL	chrX	3420293	0.627153
BEL	chrX	3420294	0.184753
BEL	chrX	3420306	0.712065
BEL	chrX	3420309	0.28573
BEL	chrX	3420310	0.150226
BEL	chrX	3420329	0.0703207
BEL	chrX	3420330	0.191968
BEL	chrX	3420331	0.405695
BEL	chrX	3420334	0.31135
BEL	chrX	3420335	0.106152
BEL	chrX	3420337	0.135167
BEL	chrX	3420345	0.0585448
BEL	chrX	3420351	0.128987
BEL	chrX	3420361	0.262915
BEL	chrX	3420362	0.147136
BEL	chrX	3420366	0.16979
BEL	chrX	3420371	0.0483522
BEL	chrX	3420373	0.0286462
BEL	chrX	3420377	0.0715599
BEL	chrX	3420383	0.0703788
BEL	chrX	3420384	0.0553091
BEL	chrX	3420389	0.0417486
BEL	chrX	3420391	0.0240369
BEL	chrX	3420396	0.0138561
BEL	chrX	3420400	0.0288104
BEL	chrX	3420417	0.0199721
BEL	chrX	3420439	0.0178943
BEL	chrX	3420445	0.015993
BEL	chrX	3420451	0.0153974
BEL	chrX	3420492	0.0148415
BEL	chrX	3420667	0.432872
BEL	chrX	3420753	0.0658055
BS	chr3R	16187373	0.346144
BS	chr3R	16187374	0.367078
BS	chr3R	16187380	0.578914
BS	chr2R	1270363	0.0411068
BS	chr2R	1270384	0.0447877
BS	chr2R	1270387	0.0461657
BS	chr2R	1270427	0.0909256
BS	chr2R	1270992	0.0540738
BS	chr2R	1270993	0.243237
BS	chr2R	1270997	0.105276
BS	chr2R	1271004	0.324308
BS	chr2R	1271005	0.324308
BS	chr2R	1271012	0.0606272
BS	chr2R	1271018	0.111123
BS	chr2R	1271024	0.0714724
BS	chr2R	1271034	0.195159
BS	chr2R	1271035	0.146408
BS	chr2R	1271038	0.100054
BS	chr2R	1271043	0.142921
BS	chr2R	1271045	0.119105
BS	chr2R	1271046	0.159156
BS	chr2R	1271047	0.292791
BS	chr2R	1271048	0.292791
BS	chr2R	1271051	0.136475
BS	chr2R	1271054	0.0682488
BS	chr2R	1271056	0.113733
BS	chr2R	1271057	0.0455068
BS	chr2R	1271066	0.238281
BS	chr2R	1271067	0.146468
BS	chr2R	1271081	0.535262
BS	chr2R	1271085	0.628258
BS	chr2R	1271087	0.333535
BS	chr2R	1271090	0.289055
BS	chr2R	1271091	0.266822
BS	chr2R	1271095	0.50026
BS	chr2R	1271096	0.43501
BS	chr2R	1271097	0.413271
BS	chr2R	1271098	0.217521
BS	chr2R	1271101	0.428737
BS	chr2R	1271104	0.137331
BS	chr2R	1271105	0.365566
BS	chr2R	1271106	0.423284
BS	chr2R	1271111	0.64727
BS	chr2R	1271114	0.11117
BS	chr2R	1271126	0.0425817
BS	chr2R	1271211	0.0384742
BS	chr2R	1271394	0.17308
BS	chr2R	1271397	0.0943496
BS	chr2R	1271403	0.136368
BS	chr2R	1271404	0.121218
BS	chr2R	1271407	0.184591
BS	chr2R	1271411	0.225804
BS	chr2R	1271414	0.0491927
BS	chr2R	1271415	0.0491927
BS	chr2R	1271416	0.131153
BS	chr2R	1271417	0.118651
BS	chr2R	1271550	0.299975
BS	chr2R	1271564	0.153855
BS	chr2R	1271567	0.120016
BS	chr2R	1271575	0.120016
BS	chr2R	1271581	0.173919
BS	chr2R	1271600	0.0769467
BS	chr2R	1271603	0.0769467
BS	chr2R	1271609	0.0740974
BS	chr2R	1271614	0.0740974
BS	chr2R	1271624	0.249982
BS	chr2R	1271628	0.111128
BS	chr2R	1271633	0.249991
BS	chr2R	1271634	0.249991
BS	chr2R	1271651	0.0740974
BS	chr2R	1271697	0.100025
BS	chr2R	1271703	0.210524
BS	chr2R	1271709	0.277741
BS	chr2R	1271710	0.166676
BURDOCK	chr3R	1930379	0.555296
BURDOCK	chr3R	1930382	0.444259
BURDOCK	chr3R	1930385	0.49975
BURDOCK	chr3R	1930388	0.666334
BURDOCK	chr3R	1930389	0.59974
BURDOCK	chr3R	1930398	0.19998
BURDOCK	chr3R	1930412	0.428459
BURDOCK	chr3R	1930436	0.583125
BURDOCK	chr3R	1930439	0.583125
BURDOCK	chr3R	1930440	0.499833
BURDOCK	chr3R	1930444	0.636108
BURDOCK	chr3R	1930447	0.636108
BURDOCK	chr3R	1930448	0.545248
BURDOCK	chr3R	1930457	0.636108
BURDOCK	chr3R	1930475	0.285612
BURDOCK	chr3R	1930490	0.799241
BURDOCK	chrY	3009803	0.49896
BURDOCK	chrY	3009823	0.908827
BURDOCK	chrY	3009865	0.748767
BURDOCK	chrY	3009877	0.544827
BURDOCK	chrY	3009882	0.544827
BURDOCK	chrY	3009883	0.998756
BURDOCK	chrY	3009892	0.999455
BURDOCK	chrY	3009959	0.665669
BURDOCK	chrY	3009960	0.998005
BURDOCK	chrY	3009961	0.998005
Copia	chrUn_CP007085v1	40489	0.052651
Copia	chrUn_CP007085v1	40523	0.0469426
Copia	chrUn_CP007085v1	40532	0.0518038
Copia	chrUn_CP007085v1	40533	0.0518038
Copia	chrUn_CP007085v1	40540	0.0562227
Copia	chrUn_CP007085v1	40543	0.0594833
Copia	chrUn_CP007085v1	40547	0.0577811
Copia	chrUn_CP007085v1	40550	0.0815611
Copia	chrUn_CP007085v1	40562	0.06716
Copia	chrUn_CP007085v1	40570	0.0719925
Copia	chrUn_CP007085v1	40585	0.183578
Copia	chrUn_CP007085v1	40590	0.101088
Copia	chrUn_CP007085v1	40599	0.357274
Copia	chrUn_CP007085v1	40603	0.27043
Copia	chrUn_CP007085v1	40684	0.177948
Copia	chrUn_CP007085v1	40710	0.237439
Copia	chrUn_CP007085v1	40715	0.531394
Copia	chrUn_CP007085v1	40716	0.530507
Copia	chrUn_CP007085v1	40720	0.275359
Copia	chrUn_CP007085v1	40808	0.110311
Copia	chrUn_CP007085v1	41063	0.99701
Copia	chrUn_CP007085v1	41064	0.99701
Copia	chrUn_CP007085v1	41066	0.99701
Copia	chrUn_CP007085v1	41075	0.665669
Copia	chrUn_CP007085v1	41077	0.998005
Copia	chrUn_CP007085v1	41085	0.998005
Copia	chrUn_CP007085v1	41089	0.665669
Copia	chrUn_CP007085v1	41102	0.998005
Copia	chrUn_CP007085v1	41103	0.998005
Copia	chrUn_CP007085v1	41104	0.665669
Copia	chrUn_CP007085v1	41105	0.333001
Copia	chrUn_CP007085v1	41109	0.665669
Copia	chrUn_CP007085v1	41114	0.998005
Copia	chrUn_CP007085v1	41116	0.998005
Copia	chrUn_CP007085v1	41117	0.998005
Copia	chrUn_CP007085v1	41118	0.998005
Copia	chrUn_CP007085v1	41125	0.998005
Copia	chrUn_CP007085v1	41130	0.998005
Copia	chrUn_CP007085v1	41133	0.998005
Copia	chrUn_CP007085v1	41136	0.998005
Copia	chrUn_CP007085v1	41144	0.998005
Copia	chrUn_CP007085v1	41145	0.499003
Copia	chrUn_CP007085v1	41147	0.499003
Copia	chrUn_CP007085v1	41152	0.99701
Copia	chrUn_CP007085v1	41169	0.99701
Copia	chrUn_CP007085v1	41204	0.99701
Copia	chrUn_CP007085v1	41208	0.99701
Copia	chrUn_CP007085v1	41209	0.99701
Copia	chrUn_CP007085v1	41222	0.499001
Copia	chrUn_CP007085v1	41227	0.99701
Copia	chrUn_CP007085v1	41229	0.333104
Copia	chrUn_CP007085v1	41236	0.499765
Copia	chrUn_CP007085v1	41237	0.499765
Copia	chrUn_CP007085v1	41238	0.499765
Copia	chrUn_CP007085v1	41240	0.250068
Copia	chrUn_CP007085v1	41241	0.250068
Copia	chrUn_CP007085v1	41249	0.494334
Copia	chrUn_CP007085v1	41255	0.308453
Copia	chrUn_CP007085v1	41256	0.287293
Copia	chrUn_CP007085v1	41367	0.081488
Copia	chrUn_CP007085v1	41378	0.125442
Copia	chrUn_CP007085v1	41379	0.109037
Copia	chrUn_CP007085v1	41394	0.111106
Copia	chrUn_CP007085v1	41395	0.130399
Copia	chrUn_CP007085v1	41401	0.0930735
Copia	chrUn_CP007085v1	41417	0.0888576
Copia	chrUn_CP007085v1	41438	0.0797268
Copia	chrUn_CP007085v1	41446	0.0797034
Copia	chrUn_CP007085v1	41456	0.0787169
Copia	chrUn_CP007085v1	41466	0.0815979
Copia	chrUn_CP007085v1	41882	0.0620584
Copia	chrUn_CP007085v1	41938	0.144551
Copia	chrUn_CP007085v1	41943	0.311864
Copia	chrUn_CP007085v1	41957	0.203279
Copia	chrUn_CP007085v1	42014	0.11209
Copia	chrUn_CP007085v1	42022	0.185266
Copia	chrUn_CP007085v1	42038	0.0983112
Copia	chrUn_CP007085v1	42059	0.0571422
Copia	chrUn_CP007085v1	42164	0.0672479
Copia	chrUn_CP007085v1	42167	0.0387848
Copia	chrUn_CP007085v1	42172	0.0759288
Copia	chrUn_CP007085v1	42175	0.038008
Copia	chrUn_CP007085v1	42207	0.0312741
Copia	chrUn_CP007085v1	42218	0.0478186
Copia	chrUn_CP007085v1	42221	0.0470323
Copia	chrUn_CP007085v1	42607	0.192268
Copia	chrUn_CP007085v1	42750	0.661168
Copia	chrUn_CP007085v1	42751	0.662852
Copia	chrUn_CP007085v1	42767	0.66582
Copia	chrUn_CP007085v1	42769	0.66582
Copia	chrUn_CP007085v1	42770	0.66582
Copia	chrUn_CP007085v1	42772	0.66582
Copia	chrUn_CP007085v1	42773	0.66582
Copia	chrUn_CP007085v1	42774	0.99701
Copia	chrUn_CP007085v1	42775	0.99701
Copia	chrUn_CP007085v1	42777	0.99701
Copia	chrUn_CP007085v1	42778	0.99701
Copia	chrUn_CP007085v1	42792	0.804636
Copia	chrUn_CP007085v1	42798	0.804636
Copia	chrUn_CP007085v1	42805	0.804636
Copia	chrUn_CP007085v1	42818	0.80455
Copia	chrUn_CP007085v1	42819	0.80455
Copia	chrUn_CP007085v1	42854	0.328845
Copia	chrUn_CP007085v1	42856	0.328845
Copia	chrUn_CP007085v1	42860	0.328845
Copia	chrUn_CP007085v1	42881	0.178775
Copia	chrUn_CP007085v1	43188	0.0592491
Copia	chrUn_CP007085v1	43189	0.0592491
Copia	chrUn_CP007085v1	43218	0.0864691
Copia	chrUn_CP007085v1	43220	0.08647
Copia	chrUn_CP007085v1	43228	0.0608598
Copia	chrUn_CP007085v1	43229	0.0608598
Copia	chrUn_CP007085v1	43244	0.067826
Copia	chrUn_CP007085v1	43258	0.0827386
Copia	chrUn_CP007085v1	43260	0.0848072
Copia	chrUn_CP007085v1	43261	0.0848117
Copia	chrUn_CP007085v1	43262	0.0565505
Copia	chrUn_CP007085v1	43275	0.0663873
Copia	chrUn_CP007085v1	43276	0.099564
Copia	chrUn_CP007085v1	43277	0.099564
Copia	chrUn_CP007085v1	43278	0.0663598
Copia	chrUn_CP007085v1	43279	0.066435
Copia	chrUn_CP007085v1	43291	0.0751166
Copia	chrUn_CP007085v1	43604	0.129362
Copia	chrUn_CP007085v1	43607	0.136053
Copia	chrUn_CP007085v1	43608	0.136042
Copia	chrUn_CP007085v1	43612	0.136012
Copia	chrUn_CP007085v1	43803	0.150005
Copia	chrUn_CP007085v1	43804	0.10002
Copia	chrUn_CP007085v1	43808	0.444352
Copia	chrUn_CP007085v1	43817	0.277741
Copia	chrUn_CP007085v1	43825	0.181814
Copia	chrUn_CP007085v1	43832	0.142864
Copia	chrUn_CP007085v1	43833	0.333286
Copia	chrUn_CP007085v1	43834	0.333286
Copia	chrUn_CP007085v1	43835	0.476102
Copia	chrUn_CP007085v1	43838	0.142864
Copia	chrUn_CP007085v1	43845	0.43468
Copia	chrUn_CP007085v1	43846	0.521608
Copia	chrUn_CP007085v1	43852	0.260826
Copia	chrUn_CP007085v1	43853	0.217362
Copia	chrUn_CP007085v1	43855	0.217362
Copia	chrUn_CP007085v1	43863	0.192289
Copia	chrUn_CP007085v1	43868	0.749829
Copia	chrUn_CP007085v1	43871	0.607011
Copia	chrUn_CP007085v1	43872	0.72398
Copia	chrUn_CP007085v1	43873	0.214262
Copia	chrUn_CP007085v1	43875	0.392785
Copia	chrUn_CP007085v1	43876	0.249967
Copia	chrUn_CP007085v1	43880	0.296249
Copia	chrUn_CP007085v1	43882	0.444355
Copia	chrUn_CP007085v1	43883	0.148143
Copia	chrUn_CP007085v1	43892	0.269189
Copia	chrUn_CP007085v1	43893	0.730591
Copia	chrUn_CP007085v1	43894	0.407328
Copia	chrUn_CP007085v1	43896	0.148143
Copia	chrUn_CP007085v1	43897	0.111116
Copia	chrUn_CP007085v1	43902	0.473545
Copia	chrUn_CP007085v1	43904	0.210494
Copia	chrUn_CP007085v1	43905	0.105273
Copia	chrUn_CP007085v1	43914	0.105264
Copia	chrUn_CP007085v1	43921	0.111109
Copia	chrUn_CP007085v1	43924	0.294014
Copia	chrUn_CP007085v1	43930	0.277688
Copia	chrUn_CP007085v1	43934	0.450009
Copia	chrUn_CP007085v1	43937	0.349885
Copia	chrUn_CP007085v1	43938	0.549962
Copia	chrUn_CP007085v1	43939	0.549791
Copia	chrUn_CP007085v1	43940	0.526108
Copia	chrUn_CP007085v1	43941	0.610847
Copia	chrUn_CP007085v1	43944	0.368291
Copia	chrUn_CP007085v1	43946	0.578765
Copia	chrUn_CP007085v1	43955	0.333268
Copia	chrUn_CP007085v1	43956	0.208308
Copia	chrUn_CP007085v1	43957	0.608535
Copia	chrUn_CP007085v1	43958	0.0869708
Copia	chrUn_CP007085v1	43960	0.399716
Copia	chrUn_CP007085v1	43973	0.333259
Copia	chrUn_CP007085v1	43986	0.0909227
Copia	chrUn_CP007085v1	43994	0.590747
Copia	chrUn_CP007085v1	43995	0.476063
Copia	chrUn_CP007085v1	43996	0.476063
Copia	chrUn_CP007085v1	43997	0.66647
Copia	chrUn_CP007085v1	43998	0.523665
Copia	chrUn_CP007085v1	43999	0.0952507
Copia	chrUn_CP007085v1	44009	0.46147
Copia	chrUn_CP007085v1	44012	0.46147
Copia	chrUn_CP007085v1	44015	0.12501
Copia	chrUn_CP007085v1	44017	0.130444
Copia	chrUn_CP007085v1	44020	0.0909297
Copia	chrUn_CP007085v1	44024	0.136372
Copia	chrUn_CP007085v1	44028	0.761735
Copia	chrUn_CP007085v1	44029	0.749854
Copia	chrUn_CP007085v1	44030	0.208323
Copia	chrUn_CP007085v1	44032	0.652047
Copia	chrUn_CP007085v1	44038	0.272698
Copia	chrUn_CP007085v1	44039	0.454467
Copia	chrUn_CP007085v1	44043	0.60858
Copia	chrUn_CP007085v1	44047	0.679877
Copia	chrUn_CP007085v1	44048	0.359954
Copia	chrUn_CP007085v1	44051	0.666542
Copia	chrUn_CP007085v1	44052	0.590793
Copia	chrUn_CP007085v1	44053	0.571313
Copia	chrUn_CP007085v1	44054	0.428497
Copia	chrUn_CP007085v1	44059	0.28568
Copia	chrUn_CP007085v1	44060	0.476102
Copia	chrUn_CP007085v1	44082	0.861925
Copia	chrUn_CP007085v1	44083	0.413742
Copia	chrUn_CP007085v1	44084	0.206888
Copia	chrUn_CP007085v1	44085	0.321395
Copia	chrUn_CP007085v1	44093	0.967587
Copia	chrUn_CP007085v1	44095	0.774076
Copia	chrUn_CP007085v1	44097	0.354802
Copia	chrUn_CP007085v1	44098	0.0645359
Copia	chrUn_CP007085v1	44104	0.592498
Copia	chrUn_CP007085v1	44105	0.107156
Copia	chrUn_CP007085v1	44114	0.861925
Copia	chrUn_CP007085v1	44115	0.275839
Copia	chrUn_CP007085v1	44126	0.870831
Copia	chrUn_CP007085v1	44127	0.193543
Copia	chrUn_CP007085v1	44129	0.645069
Copia	chrUn_CP007085v1	44133	0.193543
Copia	chrUn_CP007085v1	44134	0.741824
Copia	chrUn_CP007085v1	44135	0.354802
Copia	chrUn_CP007085v1	44139	0.612817
Copia	chrUn_CP007085v1	44141	0.0937637
Copia	chrUn_CP007085v1	44142	0.628492
Copia	chrUn_CP007085v1	44156	0.947245
Copia	chrUn_CP007085v1	44157	0.684129
Copia	chrUn_CP007085v1	44162	0.243891
Copia	chrUn_CP007085v1	44168	0.512144
Copia	chrUn_CP007085v1	44171	0.190473
Copia	chrUn_CP007085v1	44173	0.512145
Copia	chrUn_CP007085v1	44174	0.195118
Copia	chrUn_CP007085v1	44176	0.871686
Copia	chrUn_CP007085v1	44185	0.512767
Copia	chrUn_CP007085v1	44191	0.297276
Copia	chrUn_CP007085v1	44192	0.351322
Copia	chrUn_CP007085v1	44197	0.209296
Copia	chrUn_CP007085v1	44200	0.0416827
Copia	chrUn_CP007085v1	44204	0.428543
Copia	chrUn_CP007085v1	44211	0.833258
Copia	chrUn_CP007085v1	44214	0.187499
Copia	chrUn_CP007085v1	44215	0.0625136
Copia	chrUn_CP007085v1	44225	0.649957
Copia	chrUn_CP007085v1	44228	0.666622
Copia	chrUn_CP007085v1	44229	0.737654
Copia	chrUn_CP007085v1	44230	0.442599
Copia	chrUn_CP007085v1	44231	0.180328
Copia	chrUn_CP007085v1	44232	0.0508596
Copia	chrUn_CP007085v1	44234	0.587266
Copia	chrUn_CP007085v1	44236	0.269833
Copia	chrUn_CP007085v1	44237	0.174604
Copia	chrUn_CP007085v1	44238	0.126989
Copia	chrUn_CP007085v1	44242	0.209675
Copia	chrUn_CP007085v1	44243	0.140333
Copia	chrUn_CP007085v1	44251	0.0508596
Copia	chrUn_CP007085v1	44254	0.288125
Copia	chrUn_CP007085v1	44255	0.666622
Copia	chrUn_CP007085v1	44256	0.799943
Copia	chrUn_CP007085v1	44257	0.266659
Copia	chrUn_CP007085v1	44259	0.0508596
Copia	chrUn_CP007085v1	44264	0.431003
Copia	chrUn_CP007085v1	44265	0.0344967
Copia	chrUn_CP007085v1	44273	0.27868
Copia	chrUn_CP007085v1	44274	0.835999
Copia	chrUn_CP007085v1	44277	0.564474
Copia	chrUn_CP007085v1	44278	0.540943
Copia	chrUn_CP007085v1	44279	0.25423
Copia	chrUn_CP007085v1	44280	0.46549
Copia	chrUn_CP007085v1	44281	0.241373
Copia	chrUn_CP007085v1	44283	0.192981
Copia	chrUn_CP007085v1	44284	0.410691
Copia	chrUn_CP007085v1	44285	0.599958
Copia	chrUn_CP007085v1	44287	0.399978
Copia	chrUn_CP007085v1	44288	0.109098
Copia	chrUn_CP007085v1	44294	0.819929
Copia	chrUn_CP007085v1	44295	0.387732
Copia	chrUn_CP007085v1	44296	0.0784425
Copia	chrUn_CP007085v1	44309	0.181816
Copia	chrUn_CP007085v1	44311	0.47723
Copia	chrUn_CP007085v1	44312	0.249989
Copia	chrUn_CP007085v1	44320	0.675593
Copia	chrUn_CP007085v1	44321	0.810706
Copia	chrUn_CP007085v1	44324	0.406205
Copia	chrUn_CP007085v1	44325	0.59367
Copia	chrUn_CP007085v1	44328	0.646974
Copia	chrUn_CP007085v1	44329	0.646974
Copia	chrUn_CP007085v1	44330	0.181815
Copia	chrUn_CP007085v1	44334	0.624914
Copia	chrUn_CP007085v1	44335	0.142862
Copia	chrUn_CP007085v1	44337	0.214276
Copia	chrUn_CP007085v1	44351	0.384565
Copia	chrUn_CP007085v1	44352	0.319963
Copia	chrUn_CP007085v1	44356	0.759858
Copia	chrUn_CP007085v1	44357	0.199992
Copia	chrUn_CP007085v1	44360	0.30766
Copia	chrUn_CP007085v1	44370	0.607048
Copia	chrUn_CP007085v1	44378	0.354802
Copia	chrUn_CP007085v1	44380	0.0645359
Copia	chrUn_CP007085v1	44381	0.363601
Copia	chrUn_CP007085v1	44384	0.12122
Copia	chrUn_CP007085v1	44388	0.323502
Copia	chrUn_CP007085v1	44389	0.705787
Copia	chrUn_CP007085v1	44394	0.289454
Copia	chrUn_CP007085v1	44399	0.0540723
Copia	chrUn_CP007085v1	44411	0.774967
Copia	chrUn_CP007085v1	44412	0.149971
Copia	chrUn_CP007085v1	44416	0.604472
Copia	chrUn_CP007085v1	44419	0.534934
Copia	chrUn_CP007085v1	44420	0.0465193
Copia	chrUn_CP007085v1	44422	0.737919
Copia	chrUn_CP007085v1	44431	0.999857
Copia	chrUn_CP007085v1	44439	0.250293
Copia	chrUn_CP007085v1	44453	0.585047
Copia	chrUn_CP007085v1	44456	0.124952
Copia	chrUn_CP007085v1	44461	0.500166
Copia	chrUn_CP007085v1	44465	0.0476176
Copia	chrUn_CP007085v1	44471	0.456881
Copia	chrUn_CP007085v1	44473	0.575936
Copia	chrUn_CP007085v1	44476	0.096737
Copia	chrUn_CP007085v1	44477	0.0645021
Copia	chrUn_CP007085v1	44483	0.0999292
Copia	chrUn_CP007085v1	44487	0.392581
Copia	chrUn_CP007085v1	44490	0.107725
Copia	chrUn_CP007085v1	44496	0.435175
Copia	chrUn_CP007085v1	44497	0.49954
Copia	chrUn_CP007085v1	44498	0.0908626
Copia	chrUn_CP007085v1	44504	0.142811
Copia	chrUn_CP007085v1	44508	0.388645
Copia	chrUn_CP007085v1	44511	0.940934
Copia	chrUn_CP007085v1	44512	0.587815
Copia	chrUn_CP007085v1	44517	0.286135
Copia	chrUn_CP007085v1	44519	0.538646
Copia	chrUn_CP007085v1	44529	0.249795
Copia	chrUn_CP007085v1	44547	0.333259
Copia	chrUn_CP007085v1	44557	0.22221
Copia	chrUn_CP007085v1	44558	0.333259
Copia	chrUn_CP007085v1	44570	0.249938
Copia	chrUn_CP007085v1	44582	0.99701
Copia	chrUn_CP007085v1	44713	0.142733
Copia	chrUn_CP007085v1	44715	0.142721
Copia	chrUn_CP007085v1	44716	0.214041
Copia	chrUn_CP007085v1	44717	0.214041
Copia	chrUn_CP007085v1	44731	0.176118
Copia	chrUn_CP007085v1	44736	0.185139
Copia	chrUn_CP007085v1	44743	0.219675
Copia	chrUn_CP007085v1	44744	0.219675
Copia	chrUn_CP007085v1	44765	0.208064
Copia	chrUn_CP007085v1	44773	0.225051
Copia	chrUn_CP007085v1	44804	0.230033
Copia	chrUn_CP007085v1	44805	0.183059
Copia	chrUn_CP007085v1	44847	0.268149
Copia	chrUn_CP007085v1	44848	0.29446
Copia	chrUn_CP007085v1	44849	0.29446
Copia	chrUn_CP007085v1	44878	0.244485
Copia	chrUn_CP007085v1	44889	0.327176
Copia	chrUn_CP007085v1	44890	0.179144
Copia	chrUn_CP007085v1	44891	0.179096
Copia	chrUn_CP007085v1	44914	0.309434
Copia	chrUn_CP007085v1	44939	0.206216
Copia	chrUn_CP007085v1	44940	0.309272
Copia	chrUn_CP007085v1	44941	0.309272
Copia	chrUn_CP007085v1	44967	0.149357
Copia	chrUn_CP007085v1	44968	0.223999
Copia	chrUn_CP007085v1	44972	0.149357
Copia	chrUn_CP007085v1	44973	0.223999
Copia	chrUn_CP007085v1	45001	0.242304
Copia	chrUn_CP007085v1	45017	0.341687
Copia	chrUn_CP007085v1	45025	0.256434
Copia	chrUn_CP007085v1	45032	0.341917
Copia	chrUn_CP007085v1	45067	0.332988
Copia	chrUn_CP007085v1	45070	0.332988
Copia	chrUn_CP007085v1	45071	0.333097
Copia	chrUn_CP007085v1	45075	0.332988
Copia	chrUn_CP007085v1	45078	0.332998
Copia	chrUn_CP007085v1	45085	0.332998
Copia	chrUn_CP007085v1	45086	0.332998
Copia	chrUn_CP007085v1	45088	0.332998
Copia	chrUn_CP007085v1	45091	0.498998
Copia	chrUn_CP007085v1	45094	0.498998
Copia	chr2R	6374587	0.99701
Copia	chr2R	6374588	0.99701
Copia	chr2R	6374589	0.99701
Copia	chr2R	6374595	0.99701
Copia	chr2R	6374596	0.99701
Copia	chr2R	6374597	0.99701
Copia	chr2R	6374603	0.99701
Copia	chr2R	6374605	0.99701
Copia	chr2R	6374606	0.99701
Copia	chr2R	6374611	0.99701
Copia	chr2R	6374614	0.99701
Copia	chr2R	6374618	0.998005
Copia	chr2R	6374619	0.998503
Copia	chr2R	6374628	0.998503
Copia	chr2R	6374633	0.499501
Copia	chr2R	6374636	0.499501
Copia	chr2R	6374638	0.998503
Copia	chr2R	6374639	0.998503
Copia	chr2R	6374640	0.998503
Copia	chr2R	6374643	0.499501
Copia	chr2R	6374649	0.999001
Copia	chr2R	6374653	0.999001
Copia	chr2R	6374656	0.999001
Copia	chr2R	6374657	0.999001
Copia	chr2R	6374661	0.999001
Copia	chr2R	6374664	0.999001
Copia	chr2R	6374666	0.333167
Copia	chr2R	6374669	0.666167
Copia	chr2R	6374671	0.666167
Copia	chr2R	6374672	0.333167
Copia	chr2R	6374674	0.666167
Copia	chr2R	6374677	0.998503
Copia	chr2R	6374685	0.998503
Copia	chr2R	6374690	0.999001
Copia	chr2R	6374691	0.333167
Copia	chr2R	6374693	0.666167
Copia	chr2R	6374695	0.999001
Copia	chr2R	6374698	0.333167
Copia	chr2R	6374703	0.666167
Copia	chr2R	6374705	0.666167
Copia	chr2R	6374706	0.333167
Copia	chr2R	6374708	0.999001
Copia	chr2R	6374712	0.666167
Copia	chr2R	6374714	0.333167
Copia	chr2R	6374716	0.39972
Copia	chr2R	6374719	0.799241
Copia	chr2R	6374720	0.499501
Copia	chr2R	6374723	0.998503
Copia	chr2R	6374727	0.499501
Copia	chr2R	6374738	0.998503
Copia	chr2R	6374739	0.499501
Copia	chr2R	6374743	0.998503
Copia	chr2R	6374744	0.999001
Copia	chr2R	6374745	0.999001
Copia	chr2R	6374746	0.999001
Copia	chr2R	6374747	0.666167
Copia	chr2R	6374758	0.998503
Copia	chr2R	6374765	0.499501
Copia	chr2R	6374767	0.499501
Copia	chr2R	6374770	0.998503
Copia	chr2R	6374777	0.499501
Copia	chr2R	6374779	0.998503
Copia	chr2R	6374785	0.998503
Copia	chr2R	6374786	0.998503
Copia	chr2R	6374789	0.99701
Copia	chr2R	6374790	0.99701
Copia	chr2R	6374794	0.99701
Copia	chr2R	6374798	0.99701
Copia	chr2R	6374799	0.99701
Copia	chr2R	6374813	0.99701
Copia	chr2R	6374815	0.99701
Copia	chr2R	6374818	0.99701
Copia	chr2R	6374819	0.99701
Copia	chr2R	6374826	0.99701
Copia	chr2R	6374827	0.99701
Copia	chr2R	6374828	0.99701
Copia	chr2R	6374836	0.99701
Copia	chr2R	6374844	0.99701
Copia	chr2R	6374916	0.99701
Copia	chr2R	6374927	0.998005
Copia	chr2R	6374940	0.39972
Copia	chr2R	6374948	0.59948
Copia	chr2R	6374963	0.333166
Copia	chr2R	6374971	0.666168
Copia	chr2R	6374972	0.666166
Copia	chr2R	6374973	0.333166
Copia	chr2R	6374981	0.666166
Copia	chr2R	6374984	0.666166
Copia	chr2R	6375010	0.999001
Copia	chr2R	6375020	0.59948
Copia	chr2R	6375032	0.998005
Copia	chr2R	6375040	0.99701
Copia	chr2R	6375045	0.99701
Copia	chr2R	6375073	0.998503
Copia	chr2R	6375088	0.998503
Copia	chr2R	6375089	0.249875
Copia	chr2R	6375090	0.249875
Copia	chr2R	6375099	0.499501
Copia	chr2R	6375103	0.249875
Copia	chr2R	6375108	0.832667
Copia	chr2R	6375109	0.499667
Copia	chr2R	6375110	0.499667
Copia	chr2R	6375124	0.712901
Copia	chr2R	6375129	0.555296
Copia	chr2R	6375130	0.222185
Copia	chr2R	6375132	0.222185
Copia	chr2R	6375135	0.555296
Copia	chr2R	6375139	0.39986
Copia	chr2R	6375140	0.89956
Copia	chr2R	6375143	0.1998
Copia	chr2R	6375155	0.583125
Copia	chr2R	6375158	0.249958
Copia	chr2R	6375160	0.249958
Copia	chr2R	6375170	0.79962
Copia	chr2R	6375173	0.665668
Copia	chr2R	6375176	0.79962
Copia	chr2R	6375184	0.59974
Copia	chr2R	6375188	0.19998
Copia	chr2R	6375189	0.39986
Copia	chr2R	6375207	0.222185
Copia	chr2R	6375211	0.374844
Copia	chr2R	6375219	0.571082
Copia	chr2R	6375220	0.428347
Copia	chr2R	6375229	0.799241
Copia	chr2R	6375232	0.599481
Copia	chr2R	6375243	0.998503
Copia	chr2R	6375244	0.998503
Copia	chr2R	6375252	0.998005
Copia	chr2R	6375253	0.333001
Copia	chr2R	6375254	0.665669
Copia	chr2R	6375255	0.665669
Copia	chr2R	6375258	0.333001
Copia	chr2R	6375267	0.99701
Copia	chr2R	6375276	0.333001
Copia	chr2R	6375286	0.249875
Copia	chr2R	6375292	0.499501
Copia	chr2R	6375293	0.249875
Copia	chr2R	6375310	0.832667
Copia	chr2R	6375328	0.571082
Copia	chr2R	6375332	0.249938
Copia	chr2R	6375334	0.49975
Copia	chr2R	6375340	0.624657
Copia	chr2R	6375341	0.249938
Copia	chr2R	6375343	0.555296
Copia	chr2R	6375353	0.249938
Copia	chr2R	6375356	0.749563
Copia	chr2R	6375365	0.666334
Copia	chr2R	6375366	0.777371
Copia	chr2R	6375367	0.666334
Copia	chr2R	6375369	0.222185
Copia	chr2R	6375378	0.79962
Copia	chr2R	6375379	0.19998
Copia	chr2R	6375383	0.69968
Copia	chr2R	6375384	0.59974
Copia	chr2R	6375385	0.39986
Copia	chr2R	6375389	0.69968
Copia	chr2R	6375400	0.999455
Copia	chr2R	6375402	0.222185
Copia	chr2R	6375404	0.777371
Copia	chr2R	6375405	0.999455
Copia	chr2R	6375409	0.545248
Copia	chr2R	6375420	0.89956
Copia	chr2R	6375432	0.69968
Copia	chr2R	6375433	0.444259
Copia	chr2R	6375435	0.888408
Copia	chr2R	6375436	0.555296
Copia	chr2R	6375437	0.555296
Copia	chr2R	6375438	0.222185
Copia	chr2R	6375447	0.749563
Copia	chr2R	6375450	0.999251
Copia	chr2R	6375451	0.749563
Copia	chr2R	6375452	0.749563
Copia	chr2R	6375455	0.999251
Copia	chr2R	6375465	0.428347
Copia	chr2R	6375472	0.999144
Copia	chr2R	6375473	0.428347
Copia	chr2R	6375482	0.998802
Copia	chr2R	6375486	0.998503
Copia	chr2R	6375491	0.998503
Copia	chr2R	6375499	0.665669
Copia	chr2R	6375501	0.998005
Copia	chr2R	6375505	0.665669
Copia	chrX	21823316	0.516092
Copia	chrX	21823731	0.333001
Copia	chrX	21823738	0.249875
Copia	chrX	21823739	0.249875
Copia	chrX	21823741	0.249875
Copia	chrX	21823742	0.249875
Copia	chrX	21823747	0.499501
Copia	chrX	21823748	0.249875
Copia	chrX	21823755	0.999001
Copia	chrX	21823762	0.713817
Copia	chrX	21823765	0.428347
Copia	chrX	21823768	0.713817
Copia	chrX	21823773	0.571082
Copia	chrX	21823774	0.571082
Copia	chrX	21823782	0.428347
Copia	chrX	21823785	0.749563
Copia	chrX	21823787	0.749563
Copia	chrX	21823788	0.49975
Copia	chrX	21823790	0.874469
Copia	chrX	21823791	0.374844
Copia	chrX	21823792	0.749563
Copia	chrX	21823793	0.374844
Copia	chrX	21823796	0.999251
Copia	chrX	21823799	0.249938
Copia	chrX	21823801	0.874469
Copia	chrX	21823808	0.749563
Copia	chrX	21823809	0.999144
Copia	chrX	21823810	0.713817
Copia	chrX	21823816	0.856552
Copia	chrX	21823818	0.856552
Copia	chrX	21823824	0.999144
Copia	chrX	21823825	0.285612
Copia	chrX	21823827	0.998802
Copia	chrX	21823828	0.799241
Copia	chrX	21823829	0.998802
Copia	chrX	21823835	0.799241
Copia	chrX	21823844	0.39972
Copia	chrX	21823846	0.998802
Copia	chrX	21823850	0.998802
Copia	chrX	21823851	0.39972
Copia	chrX	21823855	0.599481
Copia	chrX	21823859	0.99701
Copia	chrX	21823863	0.99701
Copia	chrX	21823864	0.99701
Copia	chrX	21823866	0.499003
Copia	chrX	21823868	0.99701
Copia	chrX	21823869	0.499003
Copia	chrX	21823883	0.999001
Copia	chrX	21823884	0.333167
Copia	chrX	21823896	0.998802
Copia	chrX	21823901	0.999001
Copia	chrX	21823902	0.999001
Copia	chrX	21823905	0.333167
Copia	chrX	21823920	0.333167
Copia	chrX	21823923	0.499667
Copia	chrX	21823929	0.499667
Copia	chrX	21823931	0.499667
Copia	chrX	21823932	0.999001
Copia	chrX	21823933	0.499667
Copia	chrX	21823944	0.39972
Copia	chrX	21823958	0.799241
Copia	chrX	21823959	0.799241
Copia	chrX	21823961	0.599481
Copia	chrX	21823962	0.599481
Copia	chrX	21823965	0.998802
Copia	chrX	21823966	0.998802
Copia	chrX	21823971	0.399709
Copia	chrX	21824134	0.99701
Copia	chrX	21824142	0.99701
Copia	chrX	21824148	0.665669
Copia	chrX	21824161	0.665669
Copia	chrX	21824163	0.998005
Copia	chrX	21824168	0.665668
Copia	chrX	21824175	0.249867
Copia	chrX	21824187	0.749103
Copia	chrX	21824192	0.399711
Copia	chrX	21824201	0.856501
Copia	chrX	21824202	0.713775
Copia	chrX	21824203	0.571048
Copia	chrX	21824205	0.428321
Copia	chrX	21824206	0.999144
Copia	chrX	21824215	0.571048
Copia	chrX	21824220	0.999144
Copia	chrX	21824235	0.998802
Copia	chrX	21824236	0.599431
Copia	chrX	21824260	0.375927
Copia	chrX	21824284	0.326835
Copia	chrX	21824294	0.235696
Copia	chrX	21824300	0.203475
Copia	chrX	21824556	0.018781
Copia	chrX	21824861	0.0452541
Copia	chrX	21825307	0.0202261
Copia	chrX	21825458	0.0176058
Copia	chrX	21825764	0.0189401
Copia	chrX	21826717	0.999893
Copia	chrX	21827089	0.0222366
Copia	chrX	21827092	0.0229665
Copia	chrX	21827143	0.181472
Copia	chrX	21827158	0.543078
Copia	chrX	21827379	0.308458
Copia	chrX	21827389	0.12769
Copia	chrX	21827395	0.454092
Copia	chrX	21827396	0.454092
Copia	chrX	21827397	0.454092
Copia	chrX	21827399	0.17032
Copia	chrX	21827404	0.568102
Copia	chrX	21827405	0.568102
Copia	chrX	21827406	0.649248
Copia	chrX	21827409	0.324665
Copia	chrX	21827411	0.162373
Copia	chrX	21827417	0.568148
Copia	chrX	21827421	0.243538
Copia	chrX	21827430	0.391646
Copia	chrX	21827431	0.418728
Copia	chrX	21827432	0.6527
Copia	chrX	21827435	0.558632
Copia	chrX	21827436	0.628452
Copia	chrX	21827440	0.279351
Copia	chrX	21827443	0.13971
Copia	chrX	21827452	0.599816
Copia	chrX	21827453	0.333261
Copia	chrX	21827455	0.133344
Copia	chrX	21827462	0.736655
Copia	chrX	21827463	0.263125
Copia	chrX	21827465	0.68404
Copia	chrX	21827466	0.21051
Copia	chrX	21827469	0.649849
Copia	chrX	21827470	0.249973
Copia	chrX	21827471	0.199988
Copia	chrX	21827476	0.888706
Copia	chrX	21827477	0.100019
Copia	chrX	21827479	0.949769
Copia	chrX	21827480	0.54994
Copia	chrX	21827486	0.666494
Copia	chrX	21827487	0.599859
Copia	chrX	21827488	0.399875
Copia	chrX	21827491	0.285639
Copia	chrX	21827492	0.845762
Copia	chrX	21827493	0.749633
Copia	chrX	21827505	0.249933
Copia	chrX	21827506	0.749633
Copia	chrX	21827507	0.9162
Copia	chrX	21827520	0.266605
Copia	chrX	21827522	0.199971
Copia	chrX	21827529	0.518394
Copia	chrX	21827531	0.333258
Copia	chrX	21827533	0.124998
Copia	chrX	21827536	0.124998
Copia	chrX	21827538	0.333258
Copia	chrX	21827540	0.153835
Copia	chrX	21827545	0.769021
Copia	chrX	21827546	0.769021
Copia	chrX	21827547	0.34608
Copia	chrX	21827549	0.541546
Copia	chrX	21827554	0.777607
Copia	chrX	21827566	0.833175
Copia	chrX	21827568	0.249967
Copia	chrX	21827574	0.499946
Copia	chrX	21827575	0.846004
Copia	chrX	21827576	0.384547
Copia	chrX	21827578	0.249967
Copia	chrX	21827583	0.833175
Copia	chrX	21827591	0.379251
Copia	chrX	21827599	0.399937
Copia	chrX	21827604	0.562405
Copia	chrX	21827621	0.312461
Copia	chrX	21827624	0.962788
Copia	chrX	21827625	0.719881
Copia	chrX	21827626	0.208363
Copia	chrX	21827630	0.59987
Copia	chrX	21827631	0.4999
Copia	chrX	21827644	0.578817
Copia	chrX	21827648	0.631432
Copia	chrX	21827650	0.263127
Copia	chrX	21827655	0.937211
Copia	chrX	21827664	0.646889
Copia	chrX	21827668	0.187492
Copia	chrX	21827671	0.666467
Copia	chrX	21827672	0.866387
Copia	chrX	21827673	0.571255
Copia	chrX	21827675	0.142867
Copia	chrX	21827680	0.399907
Copia	chrX	21827681	0.466547
Copia	chrX	21827691	0.817827
Copia	chrX	21827692	0.545248
Copia	chrX	21827693	0.69968
Copia	chrX	21827694	0.363529
Copia	chrX	21827702	0.454389
Copia	chrX	21827704	0.615178
Copia	chrX	21827705	0.249958
Copia	chrX	21827712	0.817827
Copia	chrX	21827716	0.499351
Copia	chrX	21827717	0.18181
Copia	chrX	21827720	0.817827
Copia	chrX	21827721	0.69968
Copia	chrX	21827722	0.59974
Copia	chrX	21827723	0.79962
Copia	chrX	21827724	0.29992
Copia	chrX	21827740	0.176467
Copia	chrX	21827743	0.6665
Copia	chrX	21827744	0.529284
Copia	chrX	21827745	0.588087
Copia	chrX	21827748	0.8821
Copia	chrX	21827749	0.529284
Copia	chrX	21827750	0.176467
Copia	chrX	21827759	0.29996
Copia	chrX	21827760	0.59987
Copia	chrX	21827764	0.449915
Copia	chrX	21827766	0.349945
Copia	chrX	21827767	0.39993
Copia	chrX	21827768	0.69984
Copia	chrX	21827769	0.649855
Copia	chrX	21827770	0.349945
Copia	chrX	21827773	0.449915
Copia	chrX	21827774	0.249975
Copia	chrX	21827775	0.578817
Copia	chrX	21827784	0.833111
Copia	chrX	21827789	0.444352
Copia	chrX	21827790	0.294073
Copia	chrX	21827791	0.294073
Copia	chrX	21827793	0.646889
Copia	chrX	21827794	0.352875
Copia	chrX	21827796	0.368357
Copia	chrX	21827797	0.526202
Copia	chrX	21827798	0.210512
Copia	chrX	21827804	0.812258
Copia	chrX	21827805	0.812258
Copia	chrX	21827806	0.874734
[truncated: 28,683 more rows]
